# Supplementary material for: Quantitative trait loci analysis of seed oil content and composition of wild and cultivated soybean
Source: BMC Plant Biol. 2020 Jan 31;20:51. doi: 10.1186/s12870-019-2199-7 (PMC6995124; doi:10.1186/s12870-019-2199-7)
Supplement: Supplementary file 2 — Additional file 2. Pearson’s correlation coefficients of seed oil content and composition in four environments. [file 12870_2019_2199_MOESM2_ESM.xlsx]

## Sheet: Sheet1
Additiolal file 2 Pearson correlation coefficients among seed oil content and composition in four environments
Trait	OC		PA		SA		OA		LA
PA	(-)****	(-)****
	(-)****	(-)****
SA	(+)	(+)***	(+)**	(+)
	(+)	(+)	(+)	(+)
OA	(+)****	(+)****	(-)***	(-)****	(+)	(+)****
	(+)****	(+)****	(-)****	(-)****	(-)***	(+)****
LA	(+)	(-)*	(+)	(+)*	(+)	(-)****	(-)****	(-)****
	(+)*	(+)	(-)*	(+)	(+)*	(-)****	(-)****	(-)****
LNA	(-)****	(-)****	(+)	(+)*	(+)	(-)****	(-)****	(-)****	(+)****	(+)****
	(-)****	(-)****	(+)*	(+)	(+)	(-)****	(-)****	(-)****	(+)	(+)****
*, **, ***, ****, significant at P<05, P<0.01, P<0.005 and P<0.001, respectively
(+) indicates positive correlation between two traits; (-) indicates negative correlation between two traits
