# Supplementary material for: Quantitative trait loci analysis of seed oil content and composition of wild and cultivated soybean
Source: BMC Plant Biol. 2020 Jan 31;20:51. doi: 10.1186/s12870-019-2199-7 (PMC6995124; doi:10.1186/s12870-019-2199-7)
Supplement: Supplementary file 4 — Additional file 4. Positions of SNP markers on 20 linkage groups and their corresponding physical positions (bp) in the soybean reference genome. [file 12870_2019_2199_MOESM4_ESM.xlsx]

## Sheet: Sheet1
Additional file 4 The positions of SNP-markers on 20 linkage groups and their corresponding physical positions (bp) in the soybean reference genome
Marker	LGa	Positionb (cM)	Physical location in reference genome (bp)
Gm01_23	Gm01	0	203761
Gm01_38	Gm01	0.51	294507
Gm01_64	Gm01	2.112	659773
Gm01_65	Gm01	2.112	659802
Gm01_69	Gm01	2.338	672765
Gm01_70	Gm01	2.507	672766
Gm01_71	Gm01	2.677	672767
Gm01_72	Gm01	2.846	672768
Gm01_73	Gm01	3.016	672769
Gm01_61	Gm01	3.242	619880
Gm01_79	Gm01	4.552	723862
Gm01_80	Gm01	5.345	723879
Gm01_81	Gm01	6.137	724134
Gm01_140	Gm01	12.621	1513628
Gm01_207	Gm01	16.078	2039888
Gm01_233	Gm01	17.106	2208908
Gm01_234	Gm01	17.637	2208916
Gm01_235	Gm01	17.863	2209163
Gm01_236	Gm01	18.089	2209175
Gm01_237	Gm01	18.315	2209189
Gm01_248	Gm01	19.019	2273269
Gm01_303	Gm01	21.51	2611581
Gm01_302	Gm01	22.132	2611571
Gm01_301	Gm01	22.753	2611263
Gm01_293	Gm01	24.008	2548756
Gm01_295	Gm01	24.008	2549084
Gm01_292	Gm01	24.29	2544318
Gm01_370	Gm01	29.036	3244089
Gm01_371	Gm01	29.036	3244125
Gm01_392	Gm01	29.575	3530220
Gm01_415	Gm01	33.518	4011571
Gm01_432	Gm01	38.509	4297910
Gm01_433	Gm01	38.87	4297912
Gm01_538	Gm01	42.585	4857228
Gm01_551	Gm01	42.946	4973225
Gm01_552	Gm01	42.946	4973241
Gm01_554	Gm01	42.946	4978163
Gm01_555	Gm01	42.946	4978164
Gm01_556	Gm01	42.946	4978207
Gm01_557	Gm01	42.946	4978491
Gm01_583	Gm01	43.872	5171352
Gm01_584	Gm01	43.872	5171370
Gm01_585	Gm01	43.872	5171403
Gm01_596	Gm01	43.872	5181990
Gm01_629	Gm01	43.872	5415681
Gm01_634	Gm01	43.872	5472699
Gm01_635	Gm01	43.872	5472700
Gm01_636	Gm01	43.872	5472780
Gm01_637	Gm01	43.872	5473035
Gm01_666	Gm01	44.45	5683229
Gm01_667	Gm01	44.45	5683290
Gm01_671	Gm01	44.676	5737161
Gm01_673	Gm01	44.902	5747324
Gm01_672	Gm01	44.902	5737509
Gm01_697	Gm01	44.902	5947888
Gm01_698	Gm01	44.902	5947937
Gm01_699	Gm01	44.902	5948247
Gm01_703	Gm01	44.902	5987541
Gm01_704	Gm01	44.902	5987582
Gm01_705	Gm01	44.902	5987782
Gm01_706	Gm01	44.902	5987849
Gm01_707	Gm01	44.902	5987859
Gm01_717	Gm01	44.902	6021148
Gm01_718	Gm01	44.902	6021155
Gm01_719	Gm01	44.902	6021459
Gm01_781	Gm01	44.902	6409566
Gm01_782	Gm01	44.902	6409829
Gm01_798	Gm01	44.902	6493161
Gm01_802	Gm01	44.902	6498550
Gm01_823	Gm01	44.902	6689701
Gm01_824	Gm01	44.902	6712234
Gm01_825	Gm01	44.902	6737137
Gm01_732	Gm01	44.902	6136882
Gm01_754	Gm01	44.902	6333683
Gm01_778	Gm01	44.902	6390150
Gm01_779	Gm01	44.902	6390493
Gm01_780	Gm01	44.902	6390510
Gm01_843	Gm01	45.243	6909209
Gm01_837	Gm01	45.243	6839504
Gm01_838	Gm01	45.243	6839585
Gm01_841	Gm01	45.243	6870929
Gm01_844	Gm01	45.243	6909212
Gm01_845	Gm01	45.243	6909541
Gm01_851	Gm01	45.243	6971479
Gm01_852	Gm01	45.243	6971772
Gm01_853	Gm01	45.243	6981328
Gm01_854	Gm01	45.243	6981338
Gm01_868	Gm01	45.921	7145327
Gm01_871	Gm01	46.282	7247953
Gm01_902	Gm01	46.629	7412620
Gm01_875	Gm01	46.629	7320624
Gm01_876	Gm01	46.629	7320630
Gm01_877	Gm01	46.629	7320835
Gm01_878	Gm01	46.629	7320846
Gm01_879	Gm01	46.629	7320860
Gm01_880	Gm01	46.629	7320875
Gm01_903	Gm01	46.629	7412889
Gm01_904	Gm01	46.629	7427897
Gm01_899	Gm01	46.629	7396801
Gm01_907	Gm01	46.629	7450832
Gm01_922	Gm01	46.978	7560824
Gm01_923	Gm01	46.978	7560894
Gm01_924	Gm01	47.204	7561142
Gm01_925	Gm01	47.43	7561190
Gm01_938	Gm01	48.115	7629348
Gm01_939	Gm01	48.115	7629380
Gm01_947	Gm01	48.115	7712508
Gm01_956	Gm01	48.115	7918988
Gm01_957	Gm01	48.115	7919274
Gm01_958	Gm01	48.115	7919345
Gm01_960	Gm01	48.115	7946383
Gm01_961	Gm01	48.115	7946446
Gm01_962	Gm01	48.115	7985634
Gm01_963	Gm01	48.115	7985837
Gm01_970	Gm01	48.115	8011737
Gm01_982	Gm01	48.115	8143757
Gm01_992	Gm01	48.115	8234682
Gm01_1007	Gm01	48.115	8341014
Gm01_1008	Gm01	48.115	8341040
Gm01_1009	Gm01	48.115	8341047
Gm01_1056	Gm01	48.115	8627893
Gm01_1063	Gm01	48.115	8665452
Gm01_1064	Gm01	48.115	8670991
Gm01_1065	Gm01	48.115	8670999
Gm01_1082	Gm01	48.115	8859279
Gm01_1083	Gm01	48.115	8874071
Gm01_1084	Gm01	48.115	8874345
Gm01_1085	Gm01	48.115	8874376
Gm01_1124	Gm01	48.115	9168293
Gm01_1125	Gm01	48.115	9193787
Gm01_1126	Gm01	48.115	9193809
Gm01_1158	Gm01	48.115	9376905
Gm01_1159	Gm01	48.115	9376920
Gm01_1170	Gm01	48.115	9528521
Gm01_1171	Gm01	48.115	9528559
Gm01_1172	Gm01	48.115	9528819
Gm01_1173	Gm01	48.115	9528830
Gm01_1174	Gm01	48.115	9541673
Gm01_1175	Gm01	48.115	9555893
Gm01_1176	Gm01	48.115	9563875
Gm01_1185	Gm01	48.115	9729191
Gm01_1186	Gm01	48.115	9729234
Gm01_1188	Gm01	48.115	9729482
Gm01_1189	Gm01	48.115	9729502
Gm01_1190	Gm01	48.115	9729537
Gm01_1192	Gm01	48.115	9734109
Gm01_1193	Gm01	48.115	9734164
Gm01_1194	Gm01	48.115	9734382
Gm01_1195	Gm01	48.115	9734387
Gm01_1187	Gm01	48.115	9729256
Gm01_1196	Gm01	48.341	9734420
Gm01_1237	Gm01	48.567	10054477
Gm01_1222	Gm01	48.567	10002845
Gm01_1208	Gm01	48.567	9861244
Gm01_1197	Gm01	48.567	9734463
Gm01_1244	Gm01	48.567	10125890
Gm01_1247	Gm01	48.567	10176488
Gm01_1250	Gm01	48.567	10325008
Gm01_1259	Gm01	48.567	10671441
Gm01_2354	Gm01	49.199	18395092
Gm01_2369	Gm01	49.199	18528587
Gm01_2376	Gm01	49.199	18575633
Gm01_2380	Gm01	49.199	18583118
Gm01_2337	Gm01	49.199	18348742
Gm01_2336	Gm01	49.199	18348667
Gm01_2335	Gm01	49.199	18348662
Gm01_2326	Gm01	49.199	18171611
Gm01_2305	Gm01	49.425	18001406
Gm01_2740	Gm01	49.651	21384989
Gm01_2766	Gm01	49.651	21808380
Gm01_2767	Gm01	49.651	21850750
Gm01_2784	Gm01	49.651	22039076
Gm01_2798	Gm01	49.651	22123027
Gm01_2815	Gm01	49.651	22288836
Gm01_2845	Gm01	49.651	22597611
Gm01_2846	Gm01	49.651	22597847
Gm01_2869	Gm01	49.651	22741352
Gm01_2883	Gm01	49.651	22973305
Gm01_2884	Gm01	49.651	22973309
Gm01_2885	Gm01	49.651	22973321
Gm01_2898	Gm01	49.651	23068026
Gm01_2909	Gm01	49.651	23135624
Gm01_2919	Gm01	49.651	23167409
Gm01_2963	Gm01	49.651	23561078
Gm01_2964	Gm01	49.651	23631211
Gm01_2965	Gm01	49.651	23633284
Gm01_2969	Gm01	49.651	23658091
Gm01_2970	Gm01	49.651	23666106
Gm01_2990	Gm01	49.651	23747826
Gm01_2993	Gm01	49.651	23774440
Gm01_3004	Gm01	49.651	23802001
Gm01_3011	Gm01	49.651	23842410
Gm01_3012	Gm01	49.651	23842449
Gm01_3030	Gm01	49.651	23922564
Gm01_3039	Gm01	49.651	23926416
Gm01_3046	Gm01	49.651	23991283
Gm01_2705	Gm01	49.651	21038633
Gm01_2973	Gm01	50.018	23707066
Gm01_2304	Gm01	50.385	18001198
Gm01_2295	Gm01	50.385	17948613
Gm01_2294	Gm01	50.725	17948385
Gm01_2293	Gm01	50.725	17948361
Gm01_2281	Gm01	50.725	17891260
Gm01_2244	Gm01	50.725	17656763
Gm01_2277	Gm01	50.725	17795495
Gm01_2203	Gm01	50.725	17479066
Gm01_1600	Gm01	50.951	13839318
Gm01_1601	Gm01	50.951	13839356
Gm01_1608	Gm01	51.242	13883601
Gm01_1609	Gm01	51.242	13884034
Gm01_1610	Gm01	51.242	13907792
Gm01_1614	Gm01	51.242	13972546
Gm01_1617	Gm01	51.242	14061292
Gm01_1618	Gm01	51.242	14063831
Gm01_1620	Gm01	51.242	14079249
Gm01_1622	Gm01	51.242	14135860
Gm01_1636	Gm01	51.242	14219959
Gm01_1644	Gm01	51.242	14290086
Gm01_1654	Gm01	51.242	14331137
Gm01_1655	Gm01	51.242	14331444
Gm01_1656	Gm01	51.242	14391026
Gm01_1657	Gm01	51.242	14391329
Gm01_1660	Gm01	51.242	14416317
Gm01_1664	Gm01	51.242	14447110
Gm01_1673	Gm01	51.54	14537846
Gm01_1675	Gm01	51.54	14554239
Gm01_1688	Gm01	51.54	14709411
Gm01_1722	Gm01	51.54	14873927
Gm01_1721	Gm01	51.54	14873853
Gm01_1738	Gm01	51.54	14905623
Gm01_1739	Gm01	51.54	14905624
Gm01_1813	Gm01	51.54	15523469
Gm01_1816	Gm01	51.54	15526710
Gm01_1817	Gm01	51.54	15526986
Gm01_1821	Gm01	51.54	15551634
Gm01_1822	Gm01	51.54	15557654
Gm01_1740	Gm01	51.54	14905640
Gm01_1749	Gm01	51.54	14910891
Gm01_1787	Gm01	51.54	15250679
Gm01_1798	Gm01	51.54	15388610
Gm01_1803	Gm01	51.54	15434544
Gm01_1837	Gm01	51.885	15657550
Gm01_1823	Gm01	51.885	15557679
Gm01_1824	Gm01	51.885	15557893
Gm01_1829	Gm01	51.885	15570353
Gm01_1834	Gm01	51.885	15630468
Gm01_1835	Gm01	51.885	15644090
Gm01_1838	Gm01	51.885	15659168
Gm01_1985	Gm01	51.885	16204623
Gm01_2031	Gm01	51.885	16453724
Gm01_2043	Gm01	51.885	16526659
Gm01_2079	Gm01	51.885	16766258
Gm01_2084	Gm01	51.885	16805876
Gm01_2111	Gm01	51.885	16893497
Gm01_2112	Gm01	51.885	16893727
Gm01_2137	Gm01	51.885	17067189
Gm01_2150	Gm01	51.885	17114282
Gm01_2151	Gm01	51.885	17114284
Gm01_2158	Gm01	51.885	17173362
Gm01_2159	Gm01	51.885	17173393
Gm01_2160	Gm01	51.885	17173626
Gm01_2161	Gm01	51.885	17173686
Gm01_2187	Gm01	51.885	17438179
Gm01_2188	Gm01	51.885	17438188
Gm01_2189	Gm01	51.885	17438189
Gm01_1599	Gm01	51.885	13839283
Gm01_1563	Gm01	52.111	13583238
Gm01_1543	Gm01	52.111	13330502
Gm01_1550	Gm01	52.111	13428365
Gm01_1556	Gm01	52.111	13528211
Gm01_1557	Gm01	52.111	13528740
Gm01_1577	Gm01	52.111	13747536
Gm01_1562	Gm01	52.111	13583215
Gm01_1558	Gm01	52.111	13552852
Gm01_1578	Gm01	52.111	13747735
Gm01_1588	Gm01	52.111	13777198
Gm01_1591	Gm01	52.111	13801958
Gm01_1592	Gm01	52.111	13801996
Gm01_2652	Gm01	52.111	20657313
Gm01_2653	Gm01	52.111	20657334
Gm01_2654	Gm01	52.111	20657375
Gm01_2655	Gm01	52.111	20657628
Gm01_2660	Gm01	52.111	20671095
Gm01_2663	Gm01	52.111	20729692
Gm01_2669	Gm01	52.111	20789646
Gm01_2683	Gm01	52.111	20863135
Gm01_2693	Gm01	52.111	20888651
Gm01_2697	Gm01	52.111	20953200
Gm01_2698	Gm01	52.111	20960703
Gm01_2699	Gm01	52.111	20960931
Gm01_2648	Gm01	52.111	20537763
Gm01_2601	Gm01	52.111	20102802
Gm01_2628	Gm01	52.111	20356667
Gm01_2632	Gm01	52.111	20358959
Gm01_2639	Gm01	52.111	20461084
Gm01_2643	Gm01	52.111	20503609
Gm01_2647	Gm01	52.111	20537466
Gm01_2612	Gm01	52.111	20219390
Gm01_2569	Gm01	52.111	19888331
Gm01_2586	Gm01	52.111	19986226
Gm01_2383	Gm01	52.111	18583661
Gm01_2388	Gm01	52.111	18609004
Gm01_2427	Gm01	52.111	18782674
Gm01_2428	Gm01	52.111	18782983
Gm01_2448	Gm01	52.111	19003627
Gm01_2449	Gm01	52.111	19007052
Gm01_2450	Gm01	52.111	19036217
Gm01_2466	Gm01	52.111	19139737
Gm01_2473	Gm01	52.111	19243263
Gm01_2474	Gm01	52.111	19243313
Gm01_2483	Gm01	52.111	19308937
Gm01_2496	Gm01	52.111	19538105
Gm01_2520	Gm01	52.111	19611580
Gm01_2522	Gm01	52.111	19622078
Gm01_2523	Gm01	52.111	19625278
Gm01_2530	Gm01	52.111	19672906
Gm01_2536	Gm01	52.111	19691634
Gm01_2537	Gm01	52.111	19691871
Gm01_2551	Gm01	52.111	19766013
Gm01_2552	Gm01	52.111	19766270
Gm01_2565	Gm01	52.111	19850032
Gm01_2566	Gm01	52.111	19850066
Gm01_2382	Gm01	52.111	18583424
Gm01_2381	Gm01	52.111	18583422
Gm01_1272	Gm01	52.337	10929072
Gm01_1273	Gm01	52.563	10929077
Gm01_1274	Gm01	52.563	10929391
Gm01_1296	Gm01	52.563	11243214
Gm01_1298	Gm01	52.563	11304714
Gm01_1301	Gm01	52.563	11361418
Gm01_1302	Gm01	52.563	11388345
Gm01_1303	Gm01	52.563	11390635
Gm01_1304	Gm01	52.563	11390657
Gm01_1305	Gm01	52.563	11411193
Gm01_1320	Gm01	52.563	11470721
Gm01_1324	Gm01	52.563	11486041
Gm01_1325	Gm01	52.563	11486264
Gm01_3047	Gm01	52.789	23991299
Gm01_1333	Gm01	52.789	11549036
Gm01_1353	Gm01	52.789	11747072
Gm01_1354	Gm01	52.789	11747078
Gm01_1377	Gm01	52.789	12001966
Gm01_1378	Gm01	52.789	12001989
Gm01_1379	Gm01	52.789	12002244
Gm01_1380	Gm01	52.789	12002276
Gm01_1419	Gm01	52.789	12440110
Gm01_1420	Gm01	52.789	12440112
Gm01_1421	Gm01	52.789	12440150
Gm01_1422	Gm01	52.789	12440158
Gm01_1423	Gm01	52.789	12440169
Gm01_1435	Gm01	52.789	12488342
Gm01_1436	Gm01	52.789	12488364
Gm01_1462	Gm01	52.789	12607913
Gm01_1463	Gm01	52.789	12608120
Gm01_1473	Gm01	52.789	12680063
Gm01_1474	Gm01	52.789	12680298
Gm01_1475	Gm01	52.789	12680345
Gm01_3057	Gm01	52.789	24034663
Gm01_3060	Gm01	52.789	24066308
Gm01_3075	Gm01	52.789	24198875
Gm01_3082	Gm01	52.789	24245260
Gm01_3083	Gm01	52.789	24245309
Gm01_3094	Gm01	52.789	24477088
Gm01_1476	Gm01	52.789	12680348
Gm01_3101	Gm01	52.789	24609771
Gm01_1496	Gm01	53.015	13011976
Gm01_1498	Gm01	53.015	13022257
Gm01_1499	Gm01	53.015	13022334
Gm01_1500	Gm01	53.015	13062020
Gm01_1501	Gm01	53.015	13062037
Gm01_1507	Gm01	53.015	13093344
Gm01_1508	Gm01	53.015	13107819
Gm01_1510	Gm01	53.015	13117965
Gm01_1531	Gm01	53.015	13268366
Gm01_1532	Gm01	53.015	13268387
Gm01_1534	Gm01	53.015	13285647
Gm01_1540	Gm01	53.015	13317769
Gm01_1484	Gm01	53.241	12783971
Gm01_3137	Gm01	53.751	25093594
Gm01_3114	Gm01	53.751	24788249
Gm01_3110	Gm01	53.751	24750500
Gm01_3141	Gm01	53.751	25237189
Gm01_3143	Gm01	53.751	25284909
Gm01_3144	Gm01	53.751	25293306
Gm01_3150	Gm01	53.751	25354765
Gm01_3151	Gm01	53.751	25367851
Gm01_3153	Gm01	53.751	25411133
Gm01_3157	Gm01	53.751	25448620
Gm01_3171	Gm01	53.751	25655617
Gm01_3194	Gm01	53.751	25948766
Gm01_3195	Gm01	53.751	25949036
Gm01_3196	Gm01	53.751	25949046
Gm01_3197	Gm01	53.751	25952266
Gm01_3217	Gm01	53.751	26109822
Gm01_3218	Gm01	53.751	26139478
Gm01_3228	Gm01	53.751	26187293
Gm01_3229	Gm01	53.751	26187308
Gm01_3232	Gm01	53.751	26227278
Gm01_3241	Gm01	53.751	26305533
Gm01_3242	Gm01	53.751	26305608
Gm01_3243	Gm01	53.751	26311360
Gm01_3244	Gm01	53.751	26333923
Gm01_3247	Gm01	53.751	26349913
Gm01_3248	Gm01	53.751	26350183
Gm01_3259	Gm01	54.049	26622331
Gm01_3260	Gm01	54.049	26624848
Gm01_3275	Gm01	54.049	26686879
Gm01_3294	Gm01	54.049	26760762
Gm01_3295	Gm01	54.049	26761008
Gm01_3296	Gm01	54.049	26762185
Gm01_3297	Gm01	54.049	26762197
Gm01_3298	Gm01	54.049	26771435
Gm01_3299	Gm01	54.049	26771749
Gm01_3300	Gm01	54.049	26836512
Gm01_3301	Gm01	54.049	26836514
Gm01_3302	Gm01	54.049	26836537
Gm01_3303	Gm01	54.049	26836547
Gm01_3304	Gm01	54.049	26836827
Gm01_3305	Gm01	54.049	26836865
Gm01_3317	Gm01	54.049	26896253
Gm01_3318	Gm01	54.049	26896268
Gm01_3319	Gm01	54.049	26896306
Gm01_3320	Gm01	54.049	26896341
Gm01_3326	Gm01	54.049	26992563
Gm01_3330	Gm01	54.049	27032921
Gm01_3350	Gm01	54.354	27160593
Gm01_3351	Gm01	54.354	27160919
Gm01_3356	Gm01	54.674	27185635
Gm01_3363	Gm01	54.674	27244176
Gm01_3372	Gm01	54.674	27346832
Gm01_3378	Gm01	54.674	27394348
Gm01_3384	Gm01	54.983	27501114
Gm01_3392	Gm01	54.983	27658271
Gm01_3399	Gm01	54.983	27729833
Gm01_3407	Gm01	54.983	27747102
Gm01_3408	Gm01	54.983	27747354
Gm01_3409	Gm01	54.983	27758259
Gm01_3410	Gm01	54.983	27758339
Gm01_3411	Gm01	54.983	27758596
Gm01_3412	Gm01	54.983	27816863
Gm01_3424	Gm01	55.29	27920416
Gm01_3425	Gm01	55.29	27924372
Gm01_3426	Gm01	55.29	27924635
Gm01_3436	Gm01	55.29	28035639
Gm01_3462	Gm01	55.29	28167807
Gm01_3503	Gm01	55.596	28384997
Gm01_3504	Gm01	55.596	28385338
Gm01_3506	Gm01	55.596	28398339
Gm01_3507	Gm01	55.596	28398389
Gm01_3512	Gm01	55.596	28463915
Gm01_3521	Gm01	55.596	28498524
Gm01_3533	Gm01	55.596	28577043
Gm01_3560	Gm01	55.596	28845264
Gm01_3561	Gm01	55.596	28845268
Gm01_3562	Gm01	55.596	28845313
Gm01_3572	Gm01	55.596	28964705
Gm01_3577	Gm01	55.596	29036085
Gm01_3578	Gm01	55.596	29036124
Gm01_3580	Gm01	55.596	29066508
Gm01_3579	Gm01	55.596	29036407
Gm01_3581	Gm01	55.822	29080672
Gm01_3582	Gm01	56.048	29082144
Gm01_3583	Gm01	56.274	29082487
Gm01_3585	Gm01	56.274	29091414
Gm01_3649	Gm01	56.274	29847402
Gm01_3650	Gm01	56.274	29847677
Gm01_3651	Gm01	56.5	29847731
Gm01_3658	Gm01	56.726	29866582
Gm01_3653	Gm01	56.726	29862331
Gm01_3657	Gm01	56.726	29866566
Gm01_3654	Gm01	56.726	29862360
Gm01_3661	Gm01	56.952	29890898
Gm01_3659	Gm01	56.952	29866866
Gm01_3681	Gm01	56.952	29967213
Gm01_3746	Gm01	56.952	30403672
Gm01_3747	Gm01	56.952	30403693
Gm01_3760	Gm01	56.952	30478016
Gm01_3745	Gm01	56.952	30386754
Gm01_3744	Gm01	56.952	30386750
Gm01_3743	Gm01	56.952	30386730
Gm01_3720	Gm01	56.952	30205967
Gm01_3721	Gm01	56.952	30212621
Gm01_3731	Gm01	56.952	30281107
Gm01_3739	Gm01	56.952	30349381
Gm01_3705	Gm01	56.952	30147482
Gm01_3694	Gm01	56.952	30043063
Gm01_3693	Gm01	56.952	30042709
Gm01_3788	Gm01	57.178	30665863
Gm01_3787	Gm01	57.178	30665826
Gm01_3802	Gm01	57.178	30766919
Gm01_3815	Gm01	57.178	30839695
Gm01_3816	Gm01	57.178	30839761
Gm01_3822	Gm01	57.178	30907260
Gm01_3840	Gm01	57.178	31091362
Gm01_3859	Gm01	57.178	31210720
Gm01_3888	Gm01	57.178	31399632
Gm01_3889	Gm01	57.178	31429407
Gm01_3890	Gm01	57.178	31429466
Gm01_3894	Gm01	57.178	31478371
Gm01_3899	Gm01	57.178	31595977
Gm01_3901	Gm01	57.178	31604757
Gm01_3902	Gm01	57.178	31605039
Gm01_3903	Gm01	57.178	31607823
Gm01_3905	Gm01	57.178	31630148
Gm01_3882	Gm01	57.707	31360714
Gm01_3917	Gm01	58.103	31731127
Gm01_3910	Gm01	58.103	31652099
Gm01_3921	Gm01	58.103	31741145
Gm01_3925	Gm01	58.103	31745157
Gm01_3924	Gm01	58.103	31745156
Gm01_3922	Gm01	58.103	31741198
Gm01_3930	Gm01	58.329	31783040
Gm01_3981	Gm01	58.555	32119683
Gm01_4013	Gm01	58.555	32361556
Gm01_4004	Gm01	58.555	32261029
Gm01_4003	Gm01	58.555	32260969
Gm01_4002	Gm01	58.555	32258885
Gm01_4001	Gm01	58.555	32258635
Gm01_3997	Gm01	58.555	32209784
Gm01_3996	Gm01	58.555	32209755
Gm01_3985	Gm01	58.555	32127919
Gm01_3983	Gm01	58.555	32121145
Gm01_3982	Gm01	58.555	32121084
Gm01_4017	Gm01	58.555	32385268
Gm01_4022	Gm01	58.555	32453849
Gm01_4036	Gm01	58.555	32665528
Gm01_4038	Gm01	58.555	32678521
Gm01_4049	Gm01	58.555	32922438
Gm01_4050	Gm01	58.555	32943022
Gm01_4072	Gm01	59.14	33151788
Gm01_4073	Gm01	59.14	33152097
Gm01_4081	Gm01	59.14	33215300
Gm01_4103	Gm01	59.725	33352133
Gm01_4126	Gm01	59.725	33494512
Gm01_4141	Gm01	59.725	33563262
Gm01_4142	Gm01	59.725	33563289
Gm01_4143	Gm01	59.725	33563334
Gm01_4144	Gm01	59.725	33563566
Gm01_4167	Gm01	59.725	33667055
Gm01_4174	Gm01	59.725	33853752
Gm01_4176	Gm01	59.725	33882411
Gm01_4190	Gm01	59.725	34143663
Gm01_4191	Gm01	59.725	34193250
Gm01_4192	Gm01	59.725	34193251
Gm01_4193	Gm01	59.951	34195789
Gm01_4204	Gm01	60.177	34383623
Gm01_4206	Gm01	60.177	34480530
Gm01_4218	Gm01	60.177	34563066
Gm01_4231	Gm01	60.177	34732583
Gm01_4242	Gm01	60.177	34807004
Gm01_4260	Gm01	60.491	35065462
Gm01_4270	Gm01	60.491	35251745
Gm01_4323	Gm01	60.491	35477329
Gm01_4340	Gm01	60.491	35563289
Gm01_4341	Gm01	60.491	35563654
Gm01_4342	Gm01	60.491	35563694
Gm01_4343	Gm01	60.491	35571889
Gm01_4344	Gm01	60.491	35572608
Gm01_4345	Gm01	60.491	35572622
Gm01_4346	Gm01	60.491	35572668
Gm01_4347	Gm01	60.491	35574177
Gm01_4368	Gm01	60.491	35729921
Gm01_4369	Gm01	60.491	35731082
Gm01_4370	Gm01	60.491	35731421
Gm01_4371	Gm01	60.491	35731428
Gm01_4379	Gm01	60.491	35781266
Gm01_4378	Gm01	60.491	35780931
Gm01_4387	Gm01	60.491	35810902
Gm01_4389	Gm01	60.491	35818139
Gm01_4391	Gm01	60.491	35825092
Gm01_4393	Gm01	60.491	35825371
Gm01_4394	Gm01	60.491	35825406
Gm01_4395	Gm01	60.491	35837231
Gm01_4408	Gm01	60.491	35934048
Gm01_4447	Gm01	61.143	36169483
Gm01_4460	Gm01	61.143	36215024
Gm01_4481	Gm01	61.143	36274155
Gm01_4482	Gm01	61.143	36274167
Gm01_4500	Gm01	61.143	36444585
Gm01_4503	Gm01	61.143	36447370
Gm01_4504	Gm01	61.143	36451577
Gm01_4505	Gm01	61.143	36451578
Gm01_4432	Gm01	61.143	36079710
Gm01_4437	Gm01	61.821	36109418
Gm01_4433	Gm01	62.499	36080021
Gm01_4522	Gm01	62.725	36729897
Gm01_4509	Gm01	62.725	36529282
Gm01_4523	Gm01	62.725	36729954
Gm01_4537	Gm01	62.725	36785488
Gm01_4586	Gm01	62.725	36939636
Gm01_4587	Gm01	62.725	36939884
Gm01_4588	Gm01	63.028	36939962
Gm01_4610	Gm01	63.028	37125071
Gm01_4617	Gm01	63.028	37230438
Gm01_4625	Gm01	63.028	37259980
Gm01_4627	Gm01	63.028	37297138
Gm01_4628	Gm01	63.028	37297401
Gm01_4635	Gm01	63.028	37312442
Gm01_4641	Gm01	63.348	37367733
Gm01_4642	Gm01	63.348	37367763
Gm01_4643	Gm01	63.348	37373450
Gm01_4653	Gm01	63.348	37397799
Gm01_4654	Gm01	63.348	37397814
Gm01_4655	Gm01	63.348	37397827
Gm01_4656	Gm01	63.348	37397847
Gm01_4657	Gm01	63.348	37397897
Gm01_4658	Gm01	63.348	37398117
Gm01_4664	Gm01	63.348	37415238
Gm01_4665	Gm01	63.348	37415268
Gm01_4666	Gm01	63.348	37415276
Gm01_4685	Gm01	63.348	37444513
Gm01_4714	Gm01	63.348	37512086
Gm01_4686	Gm01	63.348	37444518
Gm01_4723	Gm01	63.348	37571441
Gm01_4726	Gm01	63.348	37653788
Gm01_4722	Gm01	63.348	37549637
Gm01_4735	Gm01	63.348	37748960
Gm01_4736	Gm01	63.348	37749300
Gm01_4760	Gm01	63.689	37985367
Gm01_4758	Gm01	63.689	37973724
Gm01_4761	Gm01	63.689	37985376
Gm01_4762	Gm01	63.915	37985663
Gm01_4766	Gm01	64.084	38021605
Gm01_4767	Gm01	64.31	38021631
Gm01_4805	Gm01	64.653	38355557
Gm01_4819	Gm01	64.653	38445407
Gm01_4854	Gm01	64.653	38697214
Gm01_4855	Gm01	64.653	38697493
Gm01_4856	Gm01	64.653	38722211
Gm01_4857	Gm01	64.653	38722536
Gm01_4861	Gm01	64.653	38725425
Gm01_4862	Gm01	64.653	38726434
Gm01_4863	Gm01	64.653	38726687
Gm01_4864	Gm01	64.653	38726756
Gm01_4868	Gm01	64.653	38740317
Gm01_4869	Gm01	64.653	38740373
Gm01_4870	Gm01	64.653	38740669
Gm01_4885	Gm01	64.653	38874785
Gm01_4887	Gm01	64.653	38881226
Gm01_4927	Gm01	64.653	39043075
Gm01_4930	Gm01	64.653	39058189
Gm01_4931	Gm01	64.653	39058199
Gm01_4932	Gm01	64.653	39058240
Gm01_4933	Gm01	64.653	39058249
Gm01_4970	Gm01	64.653	39258392
Gm01_4986	Gm01	64.653	39357983
Gm01_4998	Gm01	64.653	39437722
Gm01_5001	Gm01	64.653	39440812
Gm01_5002	Gm01	64.653	39440821
Gm01_5021	Gm01	64.653	39663350
Gm01_5032	Gm01	64.653	39745800
Gm01_5033	Gm01	64.653	39745865
Gm01_5034	Gm01	64.653	39746072
Gm01_5111	Gm01	65.231	40261678
Gm01_5157	Gm01	65.231	40431708
Gm01_5163	Gm01	65.231	40463335
Gm01_5186	Gm01	65.231	40787562
Gm01_5187	Gm01	65.231	40836737
Gm01_5188	Gm01	65.231	40837005
Gm01_5189	Gm01	65.819	40842011
Gm01_5190	Gm01	65.819	40842026
Gm01_5197	Gm01	65.819	40912401
Gm01_5198	Gm01	65.819	40912419
Gm01_5201	Gm01	65.819	40930779
Gm01_5202	Gm01	65.819	40930817
Gm01_5203	Gm01	65.819	40965043
Gm01_5204	Gm01	65.819	40965064
Gm01_5205	Gm01	65.819	40965073
Gm01_5206	Gm01	65.819	40965090
Gm01_5208	Gm01	65.819	40982983
Gm01_5209	Gm01	65.819	40983209
Gm01_5210	Gm01	65.819	40983213
Gm01_5211	Gm01	65.819	40983226
Gm01_5212	Gm01	65.819	40983239
Gm01_5213	Gm01	65.819	40983244
Gm01_5221	Gm01	65.819	41036906
Gm01_5222	Gm01	65.819	41036934
Gm01_5269	Gm01	65.819	41248703
Gm01_5282	Gm01	65.819	41438730
Gm01_5297	Gm01	66.045	41806565
Gm01_5290	Gm01	66.045	41609049
Gm01_5301	Gm01	66.045	41881417
Gm01_5304	Gm01	66.045	41883127
Gm01_5334	Gm01	66.045	42108820
Gm01_5342	Gm01	66.045	42219123
Gm01_5343	Gm01	66.045	42219394
Gm01_5344	Gm01	66.045	42222683
Gm01_5349	Gm01	66.045	42255911
Gm01_5356	Gm01	66.045	42337645
Gm01_5357	Gm01	66.045	42337958
Gm01_5360	Gm01	66.045	42370784
Gm01_5382	Gm01	66.329	42503839
Gm01_5383	Gm01	66.329	42503868
Gm01_5404	Gm01	66.616	42673797
Gm01_5416	Gm01	66.616	42753171
Gm01_5417	Gm01	66.616	42753481
Gm01_5433	Gm01	66.616	42853773
Gm01_5434	Gm01	66.616	42853837
Gm01_5435	Gm01	66.616	42854094
Gm01_5440	Gm01	66.616	42896611
Gm01_5441	Gm01	66.616	42896629
Gm01_5442	Gm01	66.616	42896654
Gm01_5443	Gm01	66.616	42900005
Gm01_5444	Gm01	66.616	42900262
Gm01_5445	Gm01	66.616	42900267
Gm01_5446	Gm01	66.616	42930648
Gm01_5447	Gm01	66.616	42930651
Gm01_5448	Gm01	66.616	42935248
Gm01_5529	Gm01	66.964	43684632
Gm01_5500	Gm01	66.964	43467416
Gm01_5497	Gm01	66.964	43438502
Gm01_5496	Gm01	66.964	43438470
Gm01_5495	Gm01	66.964	43438171
Gm01_5494	Gm01	66.964	43438152
Gm01_5488	Gm01	66.964	43423915
Gm01_5489	Gm01	66.964	43423916
Gm01_5490	Gm01	66.964	43423958
Gm01_5491	Gm01	66.964	43423993
Gm01_5493	Gm01	66.964	43424175
Gm01_5492	Gm01	66.964	43423996
Gm01_5455	Gm01	66.964	43047182
Gm01_5531	Gm01	66.964	43690467
Gm01_5539	Gm01	67.19	43783650
Gm01_5538	Gm01	67.19	43771895
Gm01_5540	Gm01	67.19	43783688
Gm01_5546	Gm01	67.19	43801527
Gm01_5547	Gm01	67.19	43801803
Gm01_5581	Gm01	68.782	44148910
Gm01_5582	Gm01	68.782	44149181
Gm01_5590	Gm01	69.407	44213592
Gm01_5588	Gm01	69.711	44192727
Gm01_5589	Gm01	69.711	44192764
Gm01_5591	Gm01	69.711	44213593
Gm01_5592	Gm01	69.711	44213603
Gm01_5628	Gm01	69.995	44472326
Gm01_5629	Gm01	69.995	44472344
Gm01_5630	Gm01	69.995	44472346
Gm01_5631	Gm01	69.995	44472351
Gm01_5641	Gm01	69.995	44506089
Gm01_5642	Gm01	69.995	44506123
Gm01_5643	Gm01	69.995	44506426
Gm01_5685	Gm01	69.995	44811719
Gm01_5686	Gm01	69.995	44811734
Gm01_5692	Gm01	69.995	44873944
Gm01_5693	Gm01	69.995	44873976
Gm01_5722	Gm01	69.995	45179598
Gm01_5694	Gm01	69.995	44874215
Gm01_5735	Gm01	70.335	45272423
Gm01_5727	Gm01	70.335	45240216
Gm01_5746	Gm01	70.335	45310792
Gm01_5747	Gm01	70.335	45310836
Gm01_5748	Gm01	70.335	45311115
Gm01_5749	Gm01	70.561	45312831
Gm01_5835	Gm01	70.787	45702695
Gm01_5791	Gm01	70.787	45449982
Gm01_5755	Gm01	70.787	45342889
Gm01_5842	Gm01	70.787	45726424
Gm01_5864	Gm01	70.787	45819332
Gm01_5889	Gm01	70.787	45913859
Gm01_5890	Gm01	70.787	45913880
Gm01_5898	Gm01	70.787	45960566
Gm01_5906	Gm01	70.787	45977625
Gm01_5907	Gm01	70.787	45977868
Gm01_5910	Gm01	70.787	46018485
Gm01_5911	Gm01	70.787	46018734
Gm01_5928	Gm01	70.787	46153968
Gm01_5983	Gm01	71.108	46626866
Gm01_5987	Gm01	71.108	46712227
Gm01_6003	Gm01	71.108	46852791
Gm01_6037	Gm01	71.108	47007447
Gm01_6042	Gm01	71.108	47147980
Gm01_6043	Gm01	71.108	47167792
Gm01_6044	Gm01	71.108	47176165
Gm01_6047	Gm01	71.108	47223963
Gm01_6050	Gm01	71.108	47232304
Gm01_6068	Gm01	71.108	47390544
Gm01_6070	Gm01	71.334	47461539
Gm01_6124	Gm01	73.739	47953706
Gm01_6125	Gm01	73.739	47953727
Gm01_6135	Gm01	74.08	48109528
Gm01_6126	Gm01	74.08	47973948
Gm01_6131	Gm01	74.08	48052486
Gm01_6140	Gm01	74.306	48128440
Gm01_6141	Gm01	74.532	48128444
Gm01_6157	Gm01	74.758	48315548
Gm01_6142	Gm01	74.758	48128468
Gm01_6158	Gm01	74.758	48315755
Gm01_6166	Gm01	74.758	48374071
Gm01_6186	Gm01	75.044	48523073
Gm01_6199	Gm01	75.962	48704660
Gm01_6203	Gm01	75.962	48715183
Gm01_6204	Gm01	75.962	48715251
Gm01_6221	Gm01	77.469	48880326
Gm01_6222	Gm01	77.469	48880373
Gm01_6226	Gm01	77.469	48921373
Gm01_6227	Gm01	77.469	48931417
Gm01_6228	Gm01	77.469	48931447
Gm01_6229	Gm01	77.469	48931454
Gm01_6230	Gm01	77.469	48931461
Gm01_6231	Gm01	77.469	48931493
Gm01_6232	Gm01	77.809	48931733
Gm01_6233	Gm01	78.035	48931740
Gm01_6234	Gm01	78.205	48931754
Gm01_6236	Gm01	78.431	48931776
Gm01_6235	Gm01	78.431	48931763
Gm01_6248	Gm01	79.365	49075058
Gm01_6247	Gm01	79.365	49074816
Gm01_6272	Gm01	79.99	49203482
Gm01_6273	Gm01	79.99	49203738
Gm01_6282	Gm01	79.99	49243257
Gm01_6275	Gm01	80.159	49219670
Gm01_6293	Gm01	80.613	49292587
Gm01_6294	Gm01	80.839	49292637
Gm01_6310	Gm01	82.051	49442313
Gm01_6354	Gm01	82.866	49565143
Gm01_6355	Gm01	83.035	49565169
Gm01_6347	Gm01	83.261	49561866
Gm01_6348	Gm01	83.431	49562075
Gm01_6349	Gm01	83.6	49562109
Gm01_6350	Gm01	83.77	49562130
Gm01_6346	Gm01	83.996	49561856
Gm01_6345	Gm01	83.996	49561848
Gm01_6344	Gm01	83.996	49561830
Gm01_6343	Gm01	83.996	49561796
Gm01_6342	Gm01	83.996	49561778
Gm01_6341	Gm01	83.996	49561776
Gm01_6340	Gm01	83.996	49559112
Gm01_6339	Gm01	83.996	49559096
Gm01_6338	Gm01	83.996	49559084
Gm01_6337	Gm01	83.996	49559030
Gm01_6336	Gm01	83.996	49558762
Gm01_6356	Gm01	84.514	49565175
Gm01_6357	Gm01	84.74	49565195
Gm01_6381	Gm01	85.684	49702489
Gm01_6382	Gm01	85.684	49702824
Gm01_6389	Gm01	85.684	49741981
Gm01_6390	Gm01	85.684	49742036
Gm01_6394	Gm01	85.684	49801382
Gm01_6438	Gm01	87.873	50191620
Gm01_6450	Gm01	89.326	50311547
Gm01_6451	Gm01	89.326	50311765
Gm01_6452	Gm01	89.326	50311792
Gm01_6453	Gm01	89.326	50311844
Gm01_6454	Gm01	89.326	50311857
Gm01_6466	Gm01	89.901	50396532
Gm01_6467	Gm01	89.901	50396799
Gm01_6468	Gm01	89.901	50396820
Gm01_6469	Gm01	89.901	50396875
Gm01_6470	Gm01	89.901	50396896
Gm01_6480	Gm01	90.187	50556942
Gm01_6499	Gm01	90.758	50634317
Gm01_6552	Gm01	97.163	51438043
Gm01_6594	Gm01	99.86	51845133
Gm01_6596	Gm01	100.489	51919355
Gm01_6616	Gm01	102.862	52202603
Gm01_6625	Gm01	103.225	52294265
Gm01_6626	Gm01	103.588	52294274
Gm01_6646	Gm01	106.407	52623503
Gm01_6658	Gm01	106.768	52761759
Gm01_6671	Gm01	108.626	53034174
Gm01_6682	Gm01	110.235	53140101
Gm01_6692	Gm01	111.229	53163085
Gm01_6693	Gm01	111.399	53163388
Gm01_6694	Gm01	111.738	53164229
Gm01_6707	Gm01	113.164	53333938
Gm01_6729	Gm01	115.702	53621799
Gm01_6746	Gm01	117.202	53757056
Gm01_6752	Gm01	117.823	53790833
Gm01_6753	Gm01	118.729	53790836
Gm01_6806	Gm01	122.464	54471873
Gm01_6851	Gm01	125.599	55098553
Gm01_6850	Gm01	125.825	55097856
Gm01_6869	Gm01	126.452	55285440
Gm01_6876	Gm01	127.673	55373976
Gm01_6878	Gm01	129.239	55466589
Gm01_6883	Gm01	129.584	55556448
Gm01_6882	Gm01	129.584	55556144
Gm01_6880	Gm01	129.584	55499518
Gm01_6881	Gm01	129.584	55518452
Gm01_6888	Gm01	130.099	55598998
Gm01_6907	Gm01	131.082	55835670
Gm01_6903	Gm01	131.082	55819386
Gm01_6908	Gm01	131.082	55835738
Gm01_6909	Gm01	131.082	55861564
Gm01_6967	Gm01	133.582	56287849
Gm01_6966	Gm01	133.921	56287842
Gm01_6965	Gm01	134.26	56287591
Gm01_6964	Gm01	134.598	56287524
Gm01_6960	Gm01	134.937	56251100
Gm01_6975	Gm01	135.306	56338926
Gm01_6992	Gm01	135.984	56572849
Gm02_7017	Gm02	0	188178
Gm02_7075	Gm02	0.17	368870
Gm02_7076	Gm02	0.339	369138
Gm02_7077	Gm02	0.509	369157
Gm02_7016	Gm02	0.678	188172
Gm02_7078	Gm02	2.067	369193
Gm02_7089	Gm02	2.991	420493
Gm02_7118	Gm02	3.622	781394
Gm02_7117	Gm02	3.965	781074
Gm02_7121	Gm02	4.596	885980
Gm02_7278	Gm02	11.54	2420237
Gm02_7146	Gm02	14.335	1018934
Gm02_7320	Gm02	16.203	2835163
Gm02_7363	Gm02	17.657	3200625
Gm02_7390	Gm02	18.228	3550770
Gm02_7364	Gm02	18.228	3200627
Gm02_7405	Gm02	18.8	3753592
Gm02_7418	Gm02	19.662	3954263
Gm02_7417	Gm02	20.233	3954254
Gm02_7424	Gm02	20.518	4086526
Gm02_7427	Gm02	21.089	4170150
Gm02_7437	Gm02	21.66	4282344
Gm02_7438	Gm02	22.235	4282369
Gm02_7440	Gm02	23.102	4328272
Gm02_7459	Gm02	23.965	4740441
Gm02_7476	Gm02	25.72	5079777
Gm02_7500	Gm02	27.78	5548973
Gm02_7522	Gm02	29.233	5989937
Gm02_7501	Gm02	29.233	5549015
Gm02_7499	Gm02	29.518	5548702
Gm02_7523	Gm02	33.489	6045558
Gm02_7547	Gm02	34.061	6270113
Gm02_7560	Gm02	34.632	6397589
Gm02_7548	Gm02	34.632	6270318
Gm02_7591	Gm02	35.142	6756936
Gm02_7558	Gm02	35.368	6387826
Gm02_7595	Gm02	37.485	6795341
Gm02_7596	Gm02	38.404	6795372
Gm02_7627	Gm02	38.746	7351851
Gm02_7629	Gm02	40.265	7352152
Gm02_7841	Gm02	40.265	8676178
Gm02_7894	Gm02	41.775	9080158
Gm02_7920	Gm02	42.403	9242170
Gm02_7921	Gm02	42.403	9242172
Gm02_7943	Gm02	42.744	9396952
Gm02_7897	Gm02	43.086	9112780
Gm02_7977	Gm02	43.428	9768707
Gm02_7978	Gm02	44.641	9880927
Gm02_8019	Gm02	46.151	10543511
Gm02_7993	Gm02	46.779	10049163
Gm02_8025	Gm02	49.574	10605923
Gm02_8053	Gm02	49.574	11045523
Gm02_8028	Gm02	49.574	10673773
Gm02_8081	Gm02	50.436	11385211
Gm02_8112	Gm02	51.298	11870514
Gm02_8122	Gm02	51.87	12036555
Gm02_8127	Gm02	53.324	12076792
Gm02_8164	Gm02	53.951	12652497
Gm02_8205	Gm02	57.062	13096812
Gm02_8215	Gm02	58.275	13194484
Gm02_8239	Gm02	59.194	13317065
Gm02_8301	Gm02	60.704	14122704
Gm02_8243	Gm02	61.045	13354572
Gm02_8302	Gm02	63.527	14122739
Gm02_8307	Gm02	63.867	14237508
Gm02_8318	Gm02	64.73	14449357
Gm02_8317	Gm02	65.014	14449058
Gm02_8316	Gm02	65.298	14449003
Gm02_8337	Gm02	65.582	14700729
Gm02_8319	Gm02	65.582	14449369
Gm02_8338	Gm02	67.036	14700750
Gm02_8357	Gm02	67.32	14958222
Gm02_8342	Gm02	68.182	14745414
Gm02_8373	Gm02	69.636	15140077
Gm02_8355	Gm02	69.636	14958186
Gm02_8371	Gm02	70.792	15133213
Gm02_8412	Gm02	71.949	15583354
Gm02_8374	Gm02	72.52	15141474
Gm02_8420	Gm02	75.201	15746868
Gm02_8431	Gm02	76.956	15912712
Gm02_8444	Gm02	77.528	16344605
Gm02_8421	Gm02	77.528	15746927
Gm02_8425	Gm02	77.528	15845051
Gm02_8430	Gm02	77.528	15885358
Gm02_8879	Gm02	77.812	23854982
Gm02_8439	Gm02	77.812	16213680
Gm02_8498	Gm02	78.096	16649577
Gm02_8497	Gm02	78.096	16624144
Gm02_8493	Gm02	78.096	16562572
Gm02_8883	Gm02	78.096	23927244
Gm02_8884	Gm02	78.096	23927255
Gm02_8887	Gm02	78.096	24030819
Gm02_8900	Gm02	78.096	24278952
Gm02_8911	Gm02	78.096	24424258
Gm02_8927	Gm02	78.096	24902928
Gm02_8928	Gm02	78.096	24911106
Gm02_8932	Gm02	78.096	25110556
Gm02_8934	Gm02	78.096	25117394
Gm02_8935	Gm02	78.096	25125478
Gm02_8937	Gm02	78.096	25166831
Gm02_8482	Gm02	78.096	16443482
Gm02_8460	Gm02	78.096	16417109
Gm02_8458	Gm02	78.096	16416796
Gm02_8459	Gm02	78.096	16416818
Gm02_8457	Gm02	78.096	16416195
Gm02_8873	Gm02	78.096	23796812
Gm02_8809	Gm02	78.38	22602117
Gm02_8822	Gm02	78.38	22996312
Gm02_8828	Gm02	78.38	23106835
Gm02_8829	Gm02	78.38	23111868
Gm02_8831	Gm02	78.38	23144547
Gm02_8860	Gm02	78.38	23637542
Gm02_8646	Gm02	78.664	19287719
Gm02_8660	Gm02	78.664	19468847
Gm02_8662	Gm02	78.664	19518732
Gm02_8679	Gm02	78.664	19675834
Gm02_8704	Gm02	78.664	20361967
Gm02_8705	Gm02	78.664	20378863
Gm02_8710	Gm02	78.664	20446290
Gm02_8720	Gm02	78.664	20772838
Gm02_8725	Gm02	78.664	20868217
Gm02_8726	Gm02	78.664	20868488
Gm02_8742	Gm02	78.664	21293952
Gm02_8743	Gm02	78.664	21295438
Gm02_8746	Gm02	78.664	21316439
Gm02_8747	Gm02	78.664	21343184
Gm02_8757	Gm02	78.664	21538030
Gm02_8823	Gm02	78.664	23040218
Gm02_8824	Gm02	78.664	23040286
Gm02_8584	Gm02	78.948	18210689
Gm02_8603	Gm02	78.948	18337429
Gm02_8605	Gm02	78.948	18413869
Gm02_8612	Gm02	78.948	18563422
Gm02_8613	Gm02	78.948	18654550
Gm02_8633	Gm02	78.948	19058616
Gm02_8634	Gm02	78.948	19075242
Gm02_8637	Gm02	78.948	19100666
Gm02_8638	Gm02	78.948	19105645
Gm02_8483	Gm02	79.232	16443484
Gm02_8499	Gm02	79.232	16661456
Gm02_8503	Gm02	79.232	16709360
Gm02_8505	Gm02	79.232	16725996
Gm02_8516	Gm02	79.232	16842337
Gm02_8536	Gm02	79.232	17325097
Gm02_8564	Gm02	79.232	17878734
Gm02_8571	Gm02	79.232	17994073
Gm02_8946	Gm02	79.516	25351473
Gm02_8944	Gm02	79.516	25207741
Gm02_9116	Gm02	79.8	27516372
Gm02_8979	Gm02	79.8	25897059
Gm02_9003	Gm02	80.085	26280007
Gm02_9005	Gm02	80.085	26286803
Gm02_9006	Gm02	80.085	26286806
Gm02_9009	Gm02	80.085	26301556
Gm02_9020	Gm02	80.085	26335119
Gm02_9034	Gm02	80.085	26376841
Gm02_9037	Gm02	80.085	26674373
Gm02_9047	Gm02	80.085	26848918
Gm02_9048	Gm02	80.085	26857246
Gm02_9051	Gm02	80.085	26867997
Gm02_9052	Gm02	80.085	26877621
Gm02_9072	Gm02	80.085	27031890
Gm02_9077	Gm02	80.085	27050440
Gm02_9078	Gm02	80.085	27050499
Gm02_9089	Gm02	80.085	27124234
Gm02_9090	Gm02	80.085	27124499
Gm02_9091	Gm02	80.085	27124527
Gm02_9113	Gm02	80.085	27440795
Gm02_9114	Gm02	80.085	27464492
Gm02_8780	Gm02	80.369	21959105
Gm02_9118	Gm02	80.94	27651506
Gm02_9142	Gm02	81.512	27984480
Gm02_9157	Gm02	81.512	28115239
Gm02_9141	Gm02	81.512	27984470
Gm02_9158	Gm02	81.512	28115558
Gm02_9161	Gm02	81.852	28140419
Gm02_9165	Gm02	82.193	28172105
Gm02_9166	Gm02	82.193	28172414
Gm02_9167	Gm02	82.193	28172442
Gm02_9175	Gm02	82.193	28253905
Gm02_9234	Gm02	82.533	28751969
Gm02_9228	Gm02	82.533	28721640
Gm02_9220	Gm02	82.533	28644327
Gm02_9219	Gm02	82.533	28643998
Gm02_9200	Gm02	82.533	28509459
Gm02_9201	Gm02	82.533	28509703
Gm02_9218	Gm02	82.533	28636452
Gm02_9176	Gm02	82.533	28253925
Gm02_9263	Gm02	82.533	28870995
Gm02_9235	Gm02	82.533	28751972
Gm02_9229	Gm02	82.533	28721901
Gm02_9230	Gm02	82.533	28721917
Gm02_9232	Gm02	82.533	28751640
Gm02_9233	Gm02	82.533	28751921
Gm02_9302	Gm02	82.817	29391606
Gm02_9262	Gm02	82.817	28849586
Gm02_9475	Gm02	83.101	30891758
Gm02_9303	Gm02	83.101	29391623
Gm02_9295	Gm02	83.101	29307222
Gm02_9296	Gm02	83.101	29307279
Gm02_9506	Gm02	83.386	31130534
Gm02_9318	Gm02	83.386	29453112
Gm02_9372	Gm02	83.386	29790240
Gm02_9378	Gm02	83.386	29840131
Gm02_9383	Gm02	83.386	29871587
Gm02_9384	Gm02	83.386	29871591
Gm02_9385	Gm02	83.386	29871608
Gm02_9386	Gm02	83.386	29871886
Gm02_9388	Gm02	83.386	29912567
Gm02_9408	Gm02	83.386	30104315
Gm02_9410	Gm02	83.386	30121985
Gm02_9411	Gm02	83.386	30121998
Gm02_9413	Gm02	83.386	30155938
Gm02_9414	Gm02	83.386	30155939
Gm02_9422	Gm02	83.386	30301053
Gm02_9423	Gm02	83.386	30304891
Gm02_9424	Gm02	83.386	30305183
Gm02_9425	Gm02	83.386	30306376
Gm02_9430	Gm02	83.386	30365969
Gm02_9433	Gm02	83.386	30451160
Gm02_9434	Gm02	83.386	30466536
Gm02_9448	Gm02	83.386	30618538
Gm02_9452	Gm02	83.386	30687145
Gm02_9455	Gm02	83.386	30706090
Gm02_9466	Gm02	83.386	30773912
Gm02_9530	Gm02	83.67	31315994
Gm02_9510	Gm02	83.67	31166332
Gm02_9483	Gm02	83.67	30967013
Gm02_9484	Gm02	83.67	30967310
Gm02_9485	Gm02	83.67	30967350
Gm02_9499	Gm02	83.67	31110529
Gm02_9500	Gm02	83.67	31110822
Gm02_9501	Gm02	83.67	31110826
Gm02_9503	Gm02	83.67	31130229
Gm02_9504	Gm02	83.67	31130247
Gm02_9505	Gm02	83.67	31130527
Gm02_9541	Gm02	83.954	31389675
Gm02_9529	Gm02	83.954	31315965
Gm02_9528	Gm02	83.954	31315943
Gm02_9555	Gm02	84.238	31447341
Gm02_9550	Gm02	84.522	31447053
Gm02_9551	Gm02	84.522	31447055
Gm02_9552	Gm02	84.522	31447256
Gm02_9553	Gm02	84.522	31447321
Gm02_9554	Gm02	84.522	31447333
Gm02_9592	Gm02	84.806	32273838
Gm02_9577	Gm02	84.806	31688321
Gm02_9579	Gm02	84.806	31704085
Gm02_9545	Gm02	84.806	31441620
Gm02_9608	Gm02	85.09	32466002
Gm02_9591	Gm02	85.09	32273581
Gm02_9658	Gm02	85.374	32959690
Gm02_9594	Gm02	85.374	32326649
Gm02_9606	Gm02	85.374	32461173
Gm02_9607	Gm02	85.374	32465719
Gm02_9619	Gm02	85.658	32503240
Gm02_9631	Gm02	85.658	32568186
Gm02_9652	Gm02	85.658	32920226
Gm02_9849	Gm02	85.942	36246693
Gm02_9740	Gm02	85.942	34375321
Gm02_9661	Gm02	85.942	33182751
Gm02_9666	Gm02	85.942	33236942
Gm02_9667	Gm02	85.942	33236993
Gm02_9685	Gm02	85.942	33655887
Gm02_9691	Gm02	85.942	33767677
Gm02_9702	Gm02	85.942	33849190
Gm02_9703	Gm02	85.942	33867333
Gm02_9712	Gm02	85.942	34085296
Gm02_9724	Gm02	85.942	34227760
Gm02_9726	Gm02	85.942	34253337
Gm02_9728	Gm02	85.942	34261814
Gm02_9734	Gm02	85.942	34293712
Gm02_9736	Gm02	85.942	34333822
Gm02_9737	Gm02	85.942	34333862
Gm02_9659	Gm02	85.942	33036376
Gm02_9612	Gm02	85.942	32486048
Gm02_9851	Gm02	86.227	36311424
Gm02_9766	Gm02	86.227	34674775
Gm02_9775	Gm02	86.227	35091326
Gm02_9782	Gm02	86.227	35216512
Gm02_9784	Gm02	86.227	35231469
Gm02_9796	Gm02	86.227	35390097
Gm02_9811	Gm02	86.227	35600254
Gm02_9817	Gm02	86.227	35711976
Gm02_9837	Gm02	86.227	36052338
Gm02_9847	Gm02	86.227	36200546
Gm02_9931	Gm02	86.511	36865361
Gm02_10034	Gm02	87.082	37950506
Gm02_9863	Gm02	87.082	36399360
Gm02_9864	Gm02	87.082	36399649
Gm02_9869	Gm02	87.082	36485526
Gm02_9870	Gm02	87.366	36485789
Gm02_9888	Gm02	87.366	36585052
Gm02_9889	Gm02	87.366	36585065
Gm02_9898	Gm02	87.366	36697099
Gm02_9906	Gm02	87.366	36743676
Gm02_9907	Gm02	87.366	36743687
Gm02_9908	Gm02	87.366	36743697
Gm02_9909	Gm02	87.366	36743754
Gm02_9922	Gm02	87.366	36817556
Gm02_9929	Gm02	87.366	36829326
Gm02_10087	Gm02	87.938	38271942
Gm02_10035	Gm02	87.938	37955078
Gm02_9956	Gm02	87.938	37233914
Gm02_9963	Gm02	87.938	37334570
Gm02_9964	Gm02	87.938	37334868
Gm02_9990	Gm02	87.938	37461962
Gm02_10005	Gm02	87.938	37545554
Gm02_10024	Gm02	87.938	37887130
Gm02_10025	Gm02	87.938	37887219
Gm02_10026	Gm02	87.938	37887490
Gm02_10027	Gm02	87.938	37887556
Gm02_10033	Gm02	87.938	37950234
Gm02_10124	Gm02	88.509	38448698
Gm02_10060	Gm02	88.509	38080678
Gm02_10062	Gm02	88.509	38101691
Gm02_10080	Gm02	88.509	38239036
Gm02_10081	Gm02	88.509	38239042
Gm02_10082	Gm02	88.509	38239056
Gm02_10134	Gm02	88.793	38485856
Gm02_10152	Gm02	89.077	38592946
Gm02_10125	Gm02	89.077	38448896
Gm02_10131	Gm02	89.077	38475778
Gm02_10132	Gm02	89.077	38475831
Gm02_10133	Gm02	89.077	38476071
Gm02_10139	Gm02	89.418	38523252
Gm02_10154	Gm02	89.758	38597336
Gm02_10153	Gm02	89.758	38593246
Gm02_10177	Gm02	90.621	38716831
Gm02_10197	Gm02	90.905	38978954
Gm02_10219	Gm02	92.886	39155874
Gm02_10229	Gm02	94.566	39406682
Gm02_10230	Gm02	97.677	39420347
Gm02_10231	Gm02	97.677	39420393
Gm02_10232	Gm02	98.018	39420658
Gm02_10242	Gm02	98.018	39488935
Gm02_10245	Gm02	98.358	39500952
Gm02_10243	Gm02	98.358	39497894
Gm02_10234	Gm02	98.358	39450415
Gm02_10241	Gm02	98.358	39483785
Gm02_10239	Gm02	98.584	39471045
Gm02_10238	Gm02	99.382	39470986
Gm02_10261	Gm02	99.551	39666162
Gm02_10260	Gm02	100.061	39665962
Gm02_10290	Gm02	100.061	39945274
Gm02_10399	Gm02	101.572	41143836
Gm02_10546	Gm02	104.683	42615924
Gm02_10721	Gm02	110.84	43980882
Gm02_10761	Gm02	115.939	44497040
Gm02_10796	Gm02	117.751	44904284
Gm02_10815	Gm02	119.867	45093631
Gm02_10828	Gm02	121.547	45270391
Gm02_10838	Gm02	122.636	45479607
Gm02_10842	Gm02	123.433	45504811
Gm02_10851	Gm02	124.231	45670504
Gm02_10904	Gm02	125.613	46430354
Gm02_10903	Gm02	125.783	46430339
Gm02_10942	Gm02	126.693	46956636
Gm02_11030	Gm02	127.604	47864163
Gm02_11043	Gm02	130.682	48021375
Gm02_11058	Gm02	132.177	48356604
Gm03_11479	Gm03	0	3054231
Gm03_11477	Gm03	0.905	3054162
Gm03_11478	Gm03	1.527	3054186
Gm03_11290	Gm03	2.148	2080400
Gm03_11220	Gm03	2.77	1614384
Gm03_11167	Gm03	3.391	1121912
Gm03_11289	Gm03	4.013	2080328
Gm03_11162	Gm03	4.635	1088511
Gm03_11099	Gm03	5.256	381289
Gm03_11230	Gm03	5.878	1614642
Gm03_11224	Gm03	6.499	1614398
Gm03_11228	Gm03	7.121	1614423
Gm03_11227	Gm03	7.742	1614421
Gm03_11225	Gm03	8.364	1614402
Gm03_11223	Gm03	8.985	1614393
Gm03_11222	Gm03	9.607	1614392
Gm03_11229	Gm03	10.228	1614439
Gm03_11202	Gm03	10.85	1452696
Gm03_11157	Gm03	11.471	1009417
Gm03_11231	Gm03	12.093	1614689
Gm03_11280	Gm03	12.714	2053711
Gm03_11288	Gm03	13.336	2080322
Gm03_12580	Gm03	13.957	12953057
Gm03_11281	Gm03	16.391	2053734
Gm03_11098	Gm03	17.297	381268
Gm03_11079	Gm03	17.749	119989
Gm03_11372	Gm03	18.201	2449435
Gm03_11628	Gm03	18.653	4089672
Gm03_11357	Gm03	19.105	2388065
Gm03_11097	Gm03	19.557	381014
Gm03_12537	Gm03	20.009	12536701
Gm03_11221	Gm03	20.461	1614386
Gm03_12560	Gm03	20.913	12819452
Gm03_11201	Gm03	21.365	1452692
Gm03_11219	Gm03	21.817	1614352
Gm03_12544	Gm03	22.269	12660503
Gm03_12575	Gm03	22.721	12921510
Gm03_12535	Gm03	23.173	12509948
Gm03_11293	Gm03	23.625	2109551
Gm03_11552	Gm03	24.077	3490232
Gm03_12585	Gm03	24.529	12984698
Gm03_12557	Gm03	24.981	12791876
Gm03_12558	Gm03	25.489	12792170
Gm03_11539	Gm03	25.943	3361393
Gm03_12577	Gm03	26.112	12931842
Gm03_12559	Gm03	26.282	12808537
Gm03_12547	Gm03	26.451	12705910
Gm03_11553	Gm03	28.433	3492305
Gm03_11546	Gm03	28.602	3380753
Gm03_11541	Gm03	28.772	3361730
Gm03_11545	Gm03	29.395	3380728
Gm03_11547	Gm03	30.018	3380773
Gm03_11640	Gm03	31.868	4295704
Gm03_11639	Gm03	32.778	4268560
Gm03_11542	Gm03	33.117	3362487
Gm03_11540	Gm03	35.882	3361435
Gm03_11677	Gm03	36.391	4623896
Gm03_11671	Gm03	37.184	4623597
Gm03_11675	Gm03	37.976	4623873
Gm03_11678	Gm03	38.428	4623954
Gm03_11659	Gm03	38.88	4569762
Gm03_11733	Gm03	39.673	5076393
Gm03_11650	Gm03	40.125	4453081
Gm03_11670	Gm03	41.496	4623594
Gm03_11672	Gm03	44.431	4623599
Gm03_11674	Gm03	44.883	4623622
Gm03_11673	Gm03	45.963	4623614
Gm03_11676	Gm03	46.756	4623891
Gm03_11800	Gm03	47.208	5604954
Gm03_11773	Gm03	47.66	5398822
Gm03_11774	Gm03	48.112	5412040
Gm03_11777	Gm03	48.564	5414043
Gm03_11776	Gm03	49.016	5414003
Gm03_11826	Gm03	49.467	5918315
Gm03_11874	Gm03	49.919	6364310
Gm03_11827	Gm03	50.371	5918317
Gm03_11869	Gm03	51.164	6307259
Gm03_11918	Gm03	53.127	6750448
Gm03_12036	Gm03	54.792	7662675
Gm03_12058	Gm03	55.244	7888486
Gm03_12101	Gm03	55.866	8342149
Gm03_12048	Gm03	56.771	7764230
Gm03_12106	Gm03	57.393	8368422
Gm03_12090	Gm03	59.526	8264780
Gm03_12117	Gm03	60.318	8417455
Gm03_12116	Gm03	61.111	8417453
Gm03_12102	Gm03	61.904	8342164
Gm03_12080	Gm03	62.696	8176627
Gm03_11917	Gm03	63.035	6750426
Gm03_12081	Gm03	63.946	8176837
Gm03_12149	Gm03	64.856	8784914
Gm03_12131	Gm03	65.479	8561931
Gm03_12138	Gm03	66.102	8696905
Gm03_12150	Gm03	66.441	8784947
Gm03_12256	Gm03	66.78	9998064
Gm03_13009	Gm03	67.119	16666644
Gm03_13006	Gm03	67.458	16665959
Gm03_12913	Gm03	67.797	15839526
Gm03_12728	Gm03	68.136	14224436
Gm03_12257	Gm03	68.475	9998330
Gm03_12262	Gm03	68.814	10072780
Gm03_12267	Gm03	69.153	10085203
Gm03_12392	Gm03	69.492	11273673
Gm03_12232	Gm03	69.831	9848539
Gm03_13020	Gm03	70.454	16792271
Gm03_13031	Gm03	70.793	16877132
Gm03_13032	Gm03	71.132	16877142
Gm03_12254	Gm03	71.471	9932512
Gm03_12252	Gm03	71.81	9932457
Gm03_12260	Gm03	72.433	10067597
Gm03_12261	Gm03	72.772	10067608
Gm03_12234	Gm03	73.111	9879830
Gm03_12189	Gm03	73.45	9352914
Gm03_12197	Gm03	73.789	9468775
Gm03_12753	Gm03	74.128	14579867
Gm03_12752	Gm03	74.467	14579538
Gm03_12384	Gm03	74.806	11131015
Gm03_12902	Gm03	75.145	15792780
Gm03_12487	Gm03	75.484	12186903
Gm03_12385	Gm03	75.823	11148072
Gm03_12781	Gm03	76.162	14913595
Gm03_12489	Gm03	76.501	12190422
Gm03_12425	Gm03	76.84	11602812
Gm03_12488	Gm03	77.179	12190398
Gm03_12390	Gm03	77.518	11273420
Gm03_12311	Gm03	77.857	10455365
Gm03_12481	Gm03	78.196	12085221
Gm03_12511	Gm03	78.535	12291765
Gm03_12602	Gm03	78.874	13128225
Gm03_12646	Gm03	79.213	13388938
Gm03_12655	Gm03	79.552	13492027
Gm03_12672	Gm03	79.891	13673453
Gm03_12673	Gm03	80.23	13676502
Gm03_12674	Gm03	80.569	13676716
Gm03_12716	Gm03	80.908	14065914
Gm03_12724	Gm03	81.247	14129429
Gm03_12768	Gm03	81.586	14723735
Gm03_12769	Gm03	81.925	14724057
Gm03_12774	Gm03	82.264	14741118
Gm03_12853	Gm03	82.603	15507746
Gm03_12949	Gm03	82.942	16250161
Gm03_12990	Gm03	83.281	16576306
Gm03_13007	Gm03	83.62	16666038
Gm03_13017	Gm03	83.959	16761722
Gm03_12297	Gm03	84.298	10409993
Gm03_12292	Gm03	84.637	10368293
Gm03_12269	Gm03	84.976	10215747
Gm03_12328	Gm03	85.315	10651213
Gm03_12735	Gm03	85.654	14501574
Gm03_12406	Gm03	85.993	11410770
Gm03_12993	Gm03	86.332	16596030
Gm03_12484	Gm03	86.671	12185028
Gm03_12485	Gm03	87.01	12185337
Gm03_12984	Gm03	87.349	16433533
Gm03_12699	Gm03	87.688	13876370
Gm03_12798	Gm03	88.027	15171450
Gm03_12667	Gm03	88.366	13614880
Gm03_12826	Gm03	88.705	15246438
Gm03_12885	Gm03	89.044	15667062
Gm03_12822	Gm03	89.213	15231149
Gm03_12812	Gm03	89.383	15207715
Gm03_12322	Gm03	89.552	10582441
Gm03_12846	Gm03	89.722	15380913
Gm03_12763	Gm03	89.891	14666233
Gm03_13010	Gm03	90.061	16666673
Gm03_12821	Gm03	90.23	15231108
Gm03_12894	Gm03	90.4	15746098
Gm03_12286	Gm03	90.569	10359279
Gm03_12335	Gm03	90.739	10692512
Gm03_12523	Gm03	90.908	12343542
Gm03_12367	Gm03	91.078	11004106
Gm03_12899	Gm03	91.247	15768569
Gm03_12366	Gm03	91.417	11004068
Gm03_12932	Gm03	91.586	16115150
Gm03_12417	Gm03	91.925	11552523
Gm03_12418	Gm03	92.264	11552536
Gm03_12258	Gm03	92.603	10066451
Gm03_12233	Gm03	93.226	9870284
Gm03_12820	Gm03	93.565	15230845
Gm03_12263	Gm03	93.904	10075192
Gm03_12264	Gm03	94.243	10075195
Gm03_12729	Gm03	94.582	14266977
Gm03_12730	Gm03	94.921	14267018
Gm03_12200	Gm03	95.26	9483053
Gm03_13041	Gm03	95.599	16947574
Gm03_12825	Gm03	95.938	15246434
Gm03_12817	Gm03	96.277	15227667
Gm03_12391	Gm03	96.616	11273472
Gm03_12454	Gm03	96.955	11703566
Gm03_13033	Gm03	97.294	16877511
Gm03_12515	Gm03	97.633	12304544
Gm03_13034	Gm03	97.972	16880562
Gm03_13016	Gm03	98.311	16761515
Gm03_12253	Gm03	98.65	9932465
Gm03_12764	Gm03	98.989	14666242
Gm03_13080	Gm03	99.328	17701226
Gm03_13091	Gm03	99.667	17860364
Gm03_13184	Gm03	100.006	18538573
Gm03_13272	Gm03	100.345	19274459
Gm03_13275	Gm03	100.684	19306334
Gm03_13294	Gm03	101.023	19574937
Gm03_13283	Gm03	101.362	19455546
Gm03_13293	Gm03	101.701	19574523
Gm03_13300	Gm03	102.04	19594261
Gm03_13316	Gm03	102.663	19716445
Gm03_13308	Gm03	103.864	19625246
Gm03_13309	Gm03	104.487	19625276
Gm03_13464	Gm03	105.983	21024105
Gm03_13307	Gm03	106.894	19625000
Gm03_13392	Gm03	107.517	20402981
Gm03_13759	Gm03	107.856	23765518
Gm03_13779	Gm03	108.195	23966288
Gm03_13540	Gm03	108.534	21821461
Gm03_13791	Gm03	108.873	24080792
Gm03_13541	Gm03	109.496	21821699
Gm03_13549	Gm03	109.835	21872132
Gm03_13901	Gm03	110.174	25304055
Gm03_13533	Gm03	110.513	21796077
Gm03_13496	Gm03	111.136	21352562
Gm03_13542	Gm03	111.475	21836904
Gm03_13878	Gm03	111.814	25113458
Gm03_13513	Gm03	111.983	21531602
Gm03_13481	Gm03	112.153	21229701
Gm03_13391	Gm03	112.322	20402918
Gm03_14042	Gm03	112.492	26316928
Gm03_13762	Gm03	112.661	23766672
Gm03_13566	Gm03	112.831	22086582
Gm03_13902	Gm03	113	25304064
Gm03_14045	Gm03	113.17	26361988
Gm03_13844	Gm03	113.339	24527236
Gm03_13802	Gm03	113.509	24184600
Gm03_13534	Gm03	113.678	21796117
Gm03_14039	Gm03	113.848	26308323
Gm03_13517	Gm03	114.017	21609400
Gm03_13983	Gm03	114.187	25851039
Gm03_13701	Gm03	114.356	23360352
Gm03_14038	Gm03	114.526	26307999
Gm03_13393	Gm03	114.695	20404481
Gm03_13947	Gm03	114.865	25764268
Gm03_13784	Gm03	115.034	24019167
Gm03_14041	Gm03	115.204	26316874
Gm03_13372	Gm03	115.373	20097218
Gm03_14081	Gm03	115.712	26550578
Gm03_13948	Gm03	116.051	25764551
Gm03_14080	Gm03	116.39	26550552
Gm03_13387	Gm03	116.729	20350641
Gm03_14079	Gm03	117.64	26550549
Gm03_14078	Gm03	117.979	26550509
Gm03_14076	Gm03	118.317	26550254
Gm03_14075	Gm03	118.656	26550246
Gm03_14055	Gm03	118.995	26490819
Gm03_14077	Gm03	119.334	26550484
Gm03_14016	Gm03	119.673	26189898
Gm03_14119	Gm03	120.012	26682398
Gm03_14129	Gm03	120.351	26748530
Gm03_14132	Gm03	120.69	26844897
Gm03_14134	Gm03	121.029	26901063
Gm03_14200	Gm03	121.368	27392873
Gm03_14198	Gm03	121.707	27374063
Gm03_14199	Gm03	122.046	27374380
Gm03_14201	Gm03	122.216	27393156
Gm03_14215	Gm03	122.385	27471138
Gm03_14203	Gm03	122.555	27393216
Gm03_14146	Gm03	123.008	27107026
Gm03_14191	Gm03	123.462	27324532
Gm03_14223	Gm03	123.632	27482070
Gm03_14222	Gm03	123.801	27482046
Gm03_14221	Gm03	123.971	27482042
Gm03_14220	Gm03	124.14	27482040
Gm03_14219	Gm03	124.594	27481805
Gm03_14214	Gm03	124.763	27471137
Gm03_14213	Gm03	124.933	27471114
Gm03_14208	Gm03	125.102	27407260
Gm03_14207	Gm03	125.272	27407210
Gm03_14206	Gm03	125.441	27407209
Gm03_14202	Gm03	125.611	27393160
Gm03_14145	Gm03	125.78	27106988
Gm03_14218	Gm03	126.119	27481790
Gm03_14217	Gm03	126.458	27481765
Gm03_14216	Gm03	126.797	27481744
Gm03_14209	Gm03	127.136	27412359
Gm03_14210	Gm03	127.475	27412379
Gm03_14276	Gm03	127.814	27838659
Gm03_14275	Gm03	128.153	27838623
Gm03_14274	Gm03	128.492	27838403
Gm03_14273	Gm03	128.831	27838356
Gm03_14262	Gm03	129	27768872
Gm03_14260	Gm03	129.17	27768535
Gm03_14248	Gm03	129.339	27706385
Gm03_14227	Gm03	129.509	27497164
Gm03_14228	Gm03	129.678	27497197
Gm03_14229	Gm03	129.848	27497443
Gm03_14230	Gm03	130.017	27497453
Gm03_14231	Gm03	130.187	27497470
Gm03_14256	Gm03	130.356	27762403
Gm03_14163	Gm03	130.526	27237478
Gm03_14261	Gm03	130.695	27768836
Gm03_14164	Gm03	130.865	27237780
Gm03_14361	Gm03	131.034	28412570
Gm03_14360	Gm03	131.204	28412309
Gm03_14315	Gm03	131.373	28094543
Gm03_14285	Gm03	131.543	27896223
Gm03_14303	Gm03	131.712	28010321
Gm03_14372	Gm03	131.882	28531192
Gm03_14379	Gm03	132.051	28615431
Gm03_14493	Gm03	132.221	29631082
Gm03_14629	Gm03	132.39	30903699
Gm03_14531	Gm03	132.56	29982745
Gm03_14526	Gm03	133.013	29949951
Gm03_14297	Gm03	133.183	27974707
Gm03_14314	Gm03	133.352	28094532
Gm03_14298	Gm03	133.522	27975007
Gm03_14292	Gm03	133.691	27943727
Gm03_14308	Gm03	133.861	28058968
Gm03_14622	Gm03	134.2	30793012
Gm03_14598	Gm03	134.539	30530381
Gm03_14631	Gm03	134.878	30910561
Gm03_14597	Gm03	135.501	30450555
Gm03_14485	Gm03	135.84	29514241
Gm03_14506	Gm03	136.463	29750737
Gm03_14484	Gm03	137.373	29513984
Gm03_14450	Gm03	137.712	29111086
Gm03_14495	Gm03	138.051	29631132
Gm03_14494	Gm03	138.39	29631097
Gm03_14505	Gm03	138.729	29747940
Gm03_14599	Gm03	139.068	30530648
Gm03_14628	Gm03	139.407	30903415
Gm03_14604	Gm03	139.746	30659965
Gm03_14603	Gm03	140.085	30659658
Gm03_14601	Gm03	140.424	30575798
Gm03_14487	Gm03	140.763	29536169
Gm03_14466	Gm03	141.102	29274253
Gm03_14435	Gm03	141.441	29007466
Gm03_14618	Gm03	141.78	30758111
Gm03_14445	Gm03	142.403	29090281
Gm03_14422	Gm03	142.742	28898781
Gm03_14478	Gm03	143.081	29469070
Gm03_14397	Gm03	143.42	28785161
Gm03_14674	Gm03	143.759	31238201
Gm03_14706	Gm03	144.098	31385368
Gm03_14479	Gm03	144.437	29481465
Gm03_14771	Gm03	144.776	31684252
Gm03_14736	Gm03	145.115	31527690
Gm03_14733	Gm03	145.454	31503589
Gm03_14734	Gm03	145.793	31503597
Gm03_14799	Gm03	146.132	31834768
Gm03_14859	Gm03	146.471	32192761
Gm03_14860	Gm03	146.81	32192806
Gm03_14862	Gm03	147.149	32222905
Gm03_14863	Gm03	147.488	32222968
Gm03_14868	Gm03	148.111	32259882
Gm03_14876	Gm03	148.62	32321415
Gm03_14926	Gm03	149.072	32518652
Gm03_14927	Gm03	149.524	32519015
Gm03_15008	Gm03	149.976	32982656
Gm03_15021	Gm03	150.768	33163206
Gm03_14772	Gm03	151.22	31684489
Gm03_14710	Gm03	151.672	31413476
Gm03_14711	Gm03	152.124	31413477
Gm03_14793	Gm03	152.576	31765099
Gm03_15022	Gm03	153.656	33166981
Gm03_15020	Gm03	154.108	33162934
Gm03_15011	Gm03	154.56	33061483
Gm03_15012	Gm03	155.012	33061521
Gm03_15024	Gm03	155.464	33189229
Gm03_15027	Gm03	155.916	33198357
Gm03_15028	Gm03	156.709	33198663
Gm03_15041	Gm03	157.161	33297116
Gm03_15066	Gm03	157.954	33629050
Gm03_15067	Gm03	158.406	33629277
Gm03_15068	Gm03	158.858	33629323
Gm03_15069	Gm03	159.65	33669123
Gm03_15082	Gm03	160.443	33694615
Gm03_15083	Gm03	160.895	33694694
Gm03_15078	Gm03	161.347	33677835
Gm03_15092	Gm03	162.14	33765759
Gm03_15089	Gm03	162.592	33765447
Gm03_15132	Gm03	163.384	34222119
Gm03_15044	Gm03	163.836	33319768
Gm03_15131	Gm03	165.799	34212252
Gm03_15162	Gm03	166.251	34582442
Gm03_15091	Gm03	166.703	33765744
Gm03_15097	Gm03	167.496	33891263
Gm03_15090	Gm03	167.948	33765743
Gm03_15163	Gm03	168.4	34582460
Gm03_15177	Gm03	168.852	34638681
Gm03_15176	Gm03	169.644	34638645
Gm03_15180	Gm03	170.096	34638728
Gm03_15181	Gm03	170.548	34638734
Gm03_15175	Gm03	171	34638389
Gm03_15174	Gm03	171.793	34638383
Gm03_15178	Gm03	172.586	34638703
Gm03_15179	Gm03	173.378	34638705
Gm03_15208	Gm03	176.313	34786242
Gm03_15211	Gm03	177.393	34824199
Gm03_15216	Gm03	179.356	34890875
Gm03_15233	Gm03	179.808	35085575
Gm03_15235	Gm03	180.26	35085885
Gm03_15236	Gm03	180.712	35085898
Gm03_15234	Gm03	181.505	35085577
Gm03_15288	Gm03	181.957	35491387
Gm03_15474	Gm03	182.75	37416807
Gm03_15475	Gm03	183.542	37416808
Gm03_15476	Gm03	184.335	37416809
Gm03_15477	Gm03	184.843	37416810
Gm03_15491	Gm03	185.754	37501763
Gm03_15553	Gm03	186.955	38149468
Gm03_15554	Gm03	187.294	38149472
Gm03_15633	Gm03	187.52	38974318
Gm03_15655	Gm03	188.148	39216721
Gm03_15760	Gm03	189.361	40561154
Gm03_15750	Gm03	197.834	40421216
Gm03_15781	Gm03	198.462	40661459
Gm03_15762	Gm03	198.803	40569541
Gm03_15626	Gm03	198.803	38933646
Gm03_15800	Gm03	199.431	40938999
Gm03_15807	Gm03	201.491	40977696
Gm03_15650	Gm03	201.491	39097628
Gm03_15808	Gm03	202.704	40977941
Gm03_15809	Gm03	202.704	40977950
Gm03_15829	Gm03	203.916	41272805
Gm03_15827	Gm03	204.544	41272784
Gm03_15828	Gm03	206.225	41272804
Gm03_15825	Gm03	208.074	41272527
Gm03_15830	Gm03	208.413	41272856
Gm03_15824	Gm03	209.036	41272519
Gm03_15843	Gm03	209.375	41406140
Gm03_15858	Gm03	209.884	41682316
Gm03_15866	Gm03	210.677	41766625
Gm03_15826	Gm03	211.129	41272783
Gm03_15867	Gm03	212.499	41766677
Gm03_15871	Gm03	212.951	41804720
Gm03_15862	Gm03	213.403	41727863
Gm03_15868	Gm03	213.855	41766993
Gm03_15892	Gm03	214.648	41982342
Gm03_15903	Gm03	215.1	42047250
Gm03_15906	Gm03	215.893	42047565
Gm03_15904	Gm03	216.685	42047309
Gm03_15898	Gm03	217.765	42037725
Gm03_15963	Gm03	218.558	42739902
Gm03_15984	Gm03	219.01	43015663
Gm03_15987	Gm03	219.462	43105731
Gm03_16003	Gm03	220.255	43403734
Gm03_16009	Gm03	221.047	43447330
Gm03_16070	Gm03	222.418	44915878
Gm03_16103	Gm03	222.87	45253931
Gm03_16115	Gm03	223.322	45319510
Gm03_15905	Gm03	223.774	42047525
Gm03_16134	Gm03	224.226	45479346
Gm03_16120	Gm03	224.678	45387800
Gm03_16116	Gm03	225.13	45319565
Gm03_15910	Gm03	225.582	42102962
Gm03_16143	Gm03	226.091	45701438
Gm03_16142	Gm03	226.26	45701409
Gm03_16139	Gm03	226.43	45620082
Gm03_16148	Gm03	226.599	45735141
Gm04_16168	Gm04	0	434605
Gm04_16160	Gm04	0.508	362970
Gm04_16158	Gm04	1.017	319262
Gm04_16169	Gm04	1.64	442289
Gm04_16173	Gm04	1.979	559285
Gm04_16183	Gm04	2.318	661515
Gm04_16187	Gm04	2.318	688031
Gm04_16204	Gm04	2.664	875116
Gm04_16206	Gm04	3.009	875384
Gm04_16219	Gm04	5.869	1305332
Gm04_16227	Gm04	6.384	1453164
Gm04_16220	Gm04	6.61	1407364
Gm04_16235	Gm04	7.787	1536228
Gm04_16241	Gm04	8.425	1583958
Gm04_16247	Gm04	8.938	1653174
Gm04_16276	Gm04	9.872	2014243
Gm04_16282	Gm04	10.158	2109369
Gm04_16307	Gm04	10.742	2460004
Gm04_16312	Gm04	11.625	2626950
Gm04_16332	Gm04	14.306	2941348
Gm04_16335	Gm04	14.306	3039789
Gm04_16333	Gm04	14.306	2941350
Gm04_16358	Gm04	17.624	3544458
Gm04_16365	Gm04	18.142	3584240
Gm04_16364	Gm04	18.142	3584227
Gm04_16363	Gm04	18.142	3583888
Gm04_16368	Gm04	18.491	3637559
Gm04_16385	Gm04	20.313	4049932
Gm04_16381	Gm04	20.313	3977462
Gm04_16384	Gm04	20.313	4049911
Gm04_16411	Gm04	25.241	4578649
Gm04_16410	Gm04	25.241	4573225
Gm04_16433	Gm04	27.233	4781102
Gm04_16434	Gm04	27.459	4781406
Gm04_16465	Gm04	29.357	4939463
Gm04_16466	Gm04	29.357	4939750
Gm04_16467	Gm04	29.357	4939783
Gm04_16468	Gm04	29.357	4939808
Gm04_16469	Gm04	29.357	4939812
Gm04_16470	Gm04	29.357	4939835
Gm04_16471	Gm04	29.357	4969943
Gm04_16503	Gm04	31.853	5312586
Gm04_16538	Gm04	33.913	5543113
Gm04_16539	Gm04	34.484	5604443
Gm04_16544	Gm04	35.367	5701067
Gm04_16540	Gm04	35.367	5644256
Gm04_16577	Gm04	36.877	6033031
Gm04_16578	Gm04	36.877	6033256
Gm04_16602	Gm04	38.405	6272933
Gm04_16613	Gm04	40.602	6400960
Gm04_16614	Gm04	40.828	6401039
Gm04_16625	Gm04	42.83	6606915
Gm04_16624	Gm04	43	6606854
Gm04_16630	Gm04	43.683	6633835
Gm04_16631	Gm04	44.191	6633879
Gm04_16639	Gm04	44.987	6716172
Gm04_16676	Gm04	47.468	7071245
Gm04_16677	Gm04	47.978	7071482
Gm04_16683	Gm04	48.32	7181470
Gm04_16695	Gm04	49.244	7257817
Gm04_16704	Gm04	49.761	7417494
Gm04_16705	Gm04	49.987	7417823
Gm04_16724	Gm04	50.615	7527092
Gm04_16723	Gm04	50.954	7526860
Gm04_16734	Gm04	52.821	7690999
Gm04_16737	Gm04	53.16	7691292
Gm04_16735	Gm04	53.499	7691036
Gm04_16736	Gm04	53.838	7691082
Gm04_16760	Gm04	54.177	7867531
Gm04_16761	Gm04	54.177	7867574
Gm04_16738	Gm04	54.403	7691297
Gm04_16755	Gm04	54.572	7828211
Gm04_16783	Gm04	57.437	8120753
Gm04_16784	Gm04	57.663	8121027
Gm04_16794	Gm04	58.002	8207167
Gm04_16795	Gm04	58.341	8207205
Gm04_16796	Gm04	58.849	8207444
Gm04_16797	Gm04	59.188	8207456
Gm04_16798	Gm04	59.527	8207458
Gm04_16800	Gm04	60.036	8224040
Gm04_16801	Gm04	60.375	8224110
Gm04_16802	Gm04	60.998	8224388
Gm04_16829	Gm04	61.809	8390107
Gm04_16866	Gm04	62.158	8761552
Gm04_16858	Gm04	62.158	8674507
Gm04_16830	Gm04	62.158	8390350
Gm04_16863	Gm04	62.158	8744784
Gm04_16883	Gm04	63.881	8902089
Gm04_16884	Gm04	63.881	8915256
Gm04_16897	Gm04	64.53	9093737
Gm04_16895	Gm04	64.53	9093455
Gm04_16896	Gm04	64.53	9093478
Gm04_16902	Gm04	64.88	9142960
Gm04_16900	Gm04	64.88	9124154
Gm04_16915	Gm04	66.064	9243724
Gm04_16936	Gm04	66.652	9361759
Gm04_16935	Gm04	66.652	9361753
Gm04_16999	Gm04	67.535	9791860
Gm04_16993	Gm04	67.535	9772911
Gm04_16992	Gm04	67.535	9772861
Gm04_16991	Gm04	67.535	9772846
Gm04_16990	Gm04	67.535	9772833
Gm04_16989	Gm04	67.535	9772583
Gm04_16988	Gm04	67.535	9772577
Gm04_16985	Gm04	67.535	9769539
Gm04_16984	Gm04	67.535	9769497
Gm04_16983	Gm04	67.535	9769263
Gm04_16967	Gm04	67.535	9757567
Gm04_16966	Gm04	67.535	9757313
Gm04_16965	Gm04	67.535	9757226
Gm04_17045	Gm04	67.825	10182732
Gm04_17022	Gm04	67.825	9854519
Gm04_17021	Gm04	67.825	9853940
Gm04_17020	Gm04	67.825	9853917
Gm04_17052	Gm04	68.167	10524392
Gm04_17054	Gm04	68.167	10663210
Gm04_17059	Gm04	68.508	10768491
Gm04_17067	Gm04	68.508	11035675
Gm04_17103	Gm04	68.795	11218502
Gm04_17102	Gm04	68.795	11218291
Gm04_17101	Gm04	68.795	11218224
Gm04_17100	Gm04	68.795	11217320
Gm04_17099	Gm04	68.795	11217247
Gm04_17098	Gm04	68.795	11216985
Gm04_17097	Gm04	68.795	11216979
Gm04_17096	Gm04	68.795	11216935
Gm04_17080	Gm04	68.795	11201875
Gm04_17079	Gm04	68.795	11201871
Gm04_17078	Gm04	68.795	11201870
Gm04_17077	Gm04	68.795	11201533
Gm04_17076	Gm04	68.795	11197744
Gm04_17227	Gm04	69.083	12323402
Gm04_17226	Gm04	69.083	12323366
Gm04_17225	Gm04	69.083	12323338
Gm04_17224	Gm04	69.083	12323100
Gm04_17223	Gm04	69.083	12323034
Gm04_17220	Gm04	69.083	12290162
Gm04_17219	Gm04	69.083	12290115
Gm04_17218	Gm04	69.083	12290101
Gm04_17212	Gm04	69.083	12253119
Gm04_17211	Gm04	69.083	12253106
Gm04_17210	Gm04	69.083	12253065
Gm04_17209	Gm04	69.083	12252777
Gm04_17193	Gm04	69.083	12184915
Gm04_17192	Gm04	69.083	12184900
Gm04_17191	Gm04	69.083	12184899
Gm04_17116	Gm04	69.083	11286935
Gm04_17104	Gm04	69.083	11218530
Gm04_17242	Gm04	69.369	12456200
Gm04_17241	Gm04	69.369	12456173
Gm04_17243	Gm04	69.656	12456256
Gm04_17339	Gm04	69.945	13612316
Gm04_17289	Gm04	69.945	12973036
Gm04_17287	Gm04	69.945	12963094
Gm04_17286	Gm04	69.945	12954966
Gm04_17281	Gm04	69.945	12794759
Gm04_17254	Gm04	69.945	12544743
Gm04_17368	Gm04	70.236	13854805
Gm04_17346	Gm04	70.236	13780088
Gm04_17345	Gm04	70.236	13779867
Gm04_17342	Gm04	70.236	13622030
Gm04_17341	Gm04	70.236	13622029
Gm04_17340	Gm04	70.236	13617438
Gm04_17336	Gm04	70.236	13594702
Gm04_17371	Gm04	70.236	13887691
Gm04_17372	Gm04	70.236	13887733
Gm04_17965	Gm04	70.528	18482903
Gm04_17411	Gm04	70.528	14265648
Gm04_17410	Gm04	70.528	14265287
Gm04_17376	Gm04	70.528	14081071
Gm04_17424	Gm04	70.817	14333406
Gm04_17423	Gm04	70.817	14333353
Gm04_17417	Gm04	70.817	14304578
Gm04_17517	Gm04	71.103	15143435
Gm04_17502	Gm04	71.103	15099409
Gm04_17493	Gm04	71.103	15026936
Gm04_17467	Gm04	71.103	14724950
Gm04_17444	Gm04	71.103	14530816
Gm04_17443	Gm04	71.103	14530519
Gm04_17439	Gm04	71.103	14456605
Gm04_17431	Gm04	71.103	14389377
Gm04_17428	Gm04	71.103	14340783
Gm04_17518	Gm04	71.392	15143723
Gm04_17546	Gm04	71.681	15594530
Gm04_17541	Gm04	71.681	15519057
Gm04_17535	Gm04	71.681	15443644
Gm04_17531	Gm04	71.681	15358728
Gm04_17529	Gm04	71.681	15318591
Gm04_17528	Gm04	71.681	15318268
Gm04_17527	Gm04	71.681	15301244
Gm04_17554	Gm04	72.256	15617525
Gm04_17553	Gm04	72.256	15617242
Gm04_17581	Gm04	72.541	15774405
Gm04_17580	Gm04	72.541	15774401
Gm04_17579	Gm04	72.541	15774371
Gm04_17578	Gm04	72.541	15774368
Gm04_17577	Gm04	72.541	15774347
Gm04_17576	Gm04	72.541	15774133
Gm04_17582	Gm04	72.541	15774431
Gm04_17605	Gm04	72.541	15830980
Gm04_17606	Gm04	72.541	15835864
Gm04_17640	Gm04	72.541	16144191
Gm04_17638	Gm04	72.541	16059396
Gm04_17625	Gm04	72.541	15937498
Gm04_17612	Gm04	72.541	15899674
Gm04_17611	Gm04	72.541	15899647
Gm04_17610	Gm04	72.541	15899461
Gm04_17651	Gm04	72.825	16171585
Gm04_17639	Gm04	72.825	16107972
Gm04_17787	Gm04	73.397	17016479
Gm04_17786	Gm04	73.397	17013527
Gm04_17784	Gm04	73.397	16999815
Gm04_17755	Gm04	73.397	16699421
Gm04_17754	Gm04	73.397	16699353
Gm04_17746	Gm04	73.397	16682351
Gm04_17738	Gm04	73.397	16644217
Gm04_17737	Gm04	73.397	16643168
Gm04_17736	Gm04	73.397	16643128
Gm04_17735	Gm04	73.397	16642814
Gm04_17723	Gm04	73.397	16600724
Gm04_17722	Gm04	73.397	16600392
Gm04_17716	Gm04	73.397	16589393
Gm04_17715	Gm04	73.397	16589363
Gm04_17714	Gm04	73.397	16589313
Gm04_17713	Gm04	73.397	16589080
Gm04_17712	Gm04	73.397	16589072
Gm04_17710	Gm04	73.397	16577118
Gm04_17693	Gm04	73.397	16457798
Gm04_17653	Gm04	73.397	16191071
Gm04_17792	Gm04	73.681	17051549
Gm04_17793	Gm04	74.021	17051977
Gm04_17824	Gm04	74.021	17316298
Gm04_17825	Gm04	74.021	17333703
Gm04_17828	Gm04	74.021	17342452
Gm04_17882	Gm04	74.364	18048929
Gm04_17880	Gm04	74.364	18032397
Gm04_17864	Gm04	74.364	17995745
Gm04_17854	Gm04	74.364	17922127
Gm04_17850	Gm04	74.364	17851332
Gm04_17835	Gm04	74.364	17601668
Gm04_17834	Gm04	74.364	17594234
Gm04_17833	Gm04	74.364	17539244
Gm04_18025	Gm04	74.651	18861483
Gm04_18017	Gm04	74.651	18828437
Gm04_18002	Gm04	74.651	18741648
Gm04_18001	Gm04	74.651	18741300
Gm04_17950	Gm04	74.651	18408300
Gm04_17949	Gm04	74.651	18391280
Gm04_17948	Gm04	74.651	18378859
Gm04_17943	Gm04	74.651	18366997
Gm04_17942	Gm04	74.651	18366682
Gm04_17922	Gm04	74.651	18299293
Gm04_17912	Gm04	74.651	18258615
Gm04_17911	Gm04	74.651	18258247
Gm04_18302	Gm04	75.229	21387658
Gm04_18121	Gm04	75.229	19492602
Gm04_18306	Gm04	75.229	21388022
Gm04_18305	Gm04	75.229	21388007
Gm04_18304	Gm04	75.229	21387743
Gm04_18303	Gm04	75.229	21387674
Gm04_18120	Gm04	75.229	19492534
Gm04_18119	Gm04	75.229	19483219
Gm04_18113	Gm04	75.229	19454519
Gm04_18103	Gm04	75.229	19340336
Gm04_18099	Gm04	75.229	19293457
Gm04_18098	Gm04	75.229	19293437
Gm04_18087	Gm04	75.229	19231653
Gm04_18046	Gm04	75.229	18967434
Gm04_18038	Gm04	75.229	18954333
Gm04_18218	Gm04	75.513	20144579
Gm04_18192	Gm04	75.513	19889244
Gm04_18208	Gm04	75.513	20092117
Gm04_18207	Gm04	75.513	20055227
Gm04_18202	Gm04	75.513	19990921
Gm04_18201	Gm04	75.513	19990886
Gm04_18187	Gm04	75.513	19860009
Gm04_18186	Gm04	75.513	19859683
Gm04_18183	Gm04	75.513	19835589
Gm04_18152	Gm04	75.513	19659648
Gm04_18132	Gm04	75.513	19563849
Gm04_18122	Gm04	75.513	19492924
Gm04_18258	Gm04	75.797	21099488
Gm04_18257	Gm04	75.797	21099141
Gm04_18254	Gm04	75.797	21096590
Gm04_18253	Gm04	75.797	21096232
Gm04_18233	Gm04	75.797	20574273
Gm04_18230	Gm04	75.797	20402972
Gm04_18220	Gm04	75.797	20144772
Gm04_18219	Gm04	75.797	20144752
Gm04_18217	Gm04	75.797	20144555
[truncated: 9,402 more rows]
