# Supplementary material for: Quantitative trait loci analysis of seed oil content and composition of wild and cultivated soybean
Source: BMC Plant Biol. 2020 Jan 31;20:51. doi: 10.1186/s12870-019-2199-7 (PMC6995124; doi:10.1186/s12870-019-2199-7)
Supplement: Supplementary file 5 — Additional file 5. Description of characteristics of the 20 LGs in the high-density genetic map. [file 12870_2019_2199_MOESM5_ESM.xlsx]

## Sheet: Sheet1
Additional file 5 Description of characteristics of the 20 LGs in the high-density genetic map
Linkage group (LG)	No. of SNP markers	Distance (cM)	Average Distance (cM)	Max Gap (cM)	Gap< 5cM (%)
Chr01	891	135.98	0.15	6.48	99.78
Chr02	361	132.18	0.37	6.94	99.17
Chr03	456	226.6	0.5	8.47	99.78
Chr04	731	128.9	0.18	5.56	99.86
Chr05	474	126.8	0.27	7.25	99.58
Chr06	532	139.28	0.26	3.97	100
Chr07	627	146.84	0.23	10.86	99.84
Chr08	267	153.4	0.57	12.26	98.5
Chr09	674	159.72	0.24	18.93	99.85
Chr10	640	147.08	0.23	12.12	99.53
Chr11	269	126.23	0.47	16.47	98.13
Chr12	533	155.29	0.29	12.45	99.81
Chr13	248	149.54	0.6	11.17	97.57
Chr14	785	131	0.17	11.18	99.87
Chr15	686	147.68	0.22	5.18	99.85
Chr16	510	143.35	0.28	6.02	99.61
Chr17	479	127.62	0.27	4.53	100
Chr18	869	128.35	0.15	8.31	99.77
Chr19	739	139.56	0.19	10.85	99.59
Chr20	627	168.36	0.27	4.6	100
Total	11398	2913.78	0.26	18.93	99.66
