# Supplementary material for: Quantitative trait loci analysis of seed oil content and composition of wild and cultivated soybean
Source: BMC Plant Biol. 2020 Jan 31;20:51. doi: 10.1186/s12870-019-2199-7 (PMC6995124; doi:10.1186/s12870-019-2199-7)
Supplement: Supplementary file 6 — Additional file 6. Additive QTLs associated with oil content and composition in single environment. [file 12870_2019_2199_MOESM6_ESM.xlsx]

## Sheet: Sheet1
Additional file 6 The additive QTLs associated with oil content and composition in single environment
QTLa	Envb	Chrc	Position (cM)	LODd	Adde (%)	PVEf (%)	CIg (cM)	Marker Interval	Phy. location (Mb)
qOC8_1	2015/W	8	44.71	5.4	-61	7.6	41.9-48.3	Gm08_38288-38423	8.00-9.44
qOC8_2	2015/W	8	49.91	5.1	-60.3	7.3	48.3-55.5	Gm08_38423-38527	9.44-10.59
qOC15_1	2015/W	15	20.71	8.2	-80.6	13.5	19.9-24.2	Gm15_74612-74634	3.81-4.15
qOC15_2	2015/W	15	27.91	8.1	-81.4	13.6	24.2-29.4	Gm15_74634-74776	4.15-5.63
qOC20_1	2015/W	20	81.11	8.5	-79.8	12.6	80-88.1	Gm20_104820-105035	31.83-33.72
qOC20_2	2015/W	20	89.71	8.3	-79.2	12.4	88.1-91.3	Gm20_105035-105045	33.72-33.78
qOC2_1	2015/X	2	29.51	4.8	-55.6	7.3	26.1-32.5	Gm02_7476-7499	5.08-5.55
qOC8_3	2015/X	8	49.91	3.8	-47.8	5.7	48.3-56.3	Gm08_38423-38551	9.44-10.76
qOC15_3	2015/X	15	18.91	4.8	-53.3	7.4	15.8-19.3	Gm15_74550-74608	2.8-3.63
qOC15_4	2015/X	15	28.61	5.4	-57.6	8.4	24.7-30.8	Gm15_74654-74749	4.45-5.44
qOC20_3	2015/X	20	81.11	9.5	-78.9	15.5	80.5-90.2	Gm20_104903-105040	32.47-33.72
qOC1_1	2016/W	1	21.51	3.7	-56.8	7.2	13.9-24	Gm01_140-295	1.51-2.55
qOC8_4	2016/W	8	44.51	5.4	-73.6	11.8	40.2-45.7	Gm08_38239-38375	7.53-9.08
qOC15_5	2016/W	15	20.71	7.8	-87.4	16.5	18.9-29.8	Gm15_74603-74749	3.56-5.44
qOC20_4	2016/W	20	81.11	4.2	-62.6	8.4	71.3-91.2	Gm20_104523-105045	29.75-33.78
qOC2_2	2016/X	2	31.51	4.1	-55.5	6.1	26.9-34.6	Gm02_7476-7548	5.08-6.27
qOC2_3	2016/X	2	38.41	3.7	-49.9	5.1	34.6-40	Gm02_7548-7627	6.27-7.35
qOC8_5	2016/X	8	44.51	4.6	-57.8	7.2	41-48.3	Gm08_38270-38423	7.88-9.44
qOC8_6	2016/X	8	49.91	4.9	-57.3	6.9	48.3-55.8	Gm08_38423-38549	9.44-10.76
qOC15_6	2016/X	15	12.11	4.4	-61.6	7.4	11.3-12.4	Gm15_74476-74506	1.85-2.37
qOC15_7	2016/X	15	20.71	8.9	-82.7	14	19.3-29.1	Gm15_74608-74705	3.63-4.96
qOC20_5	2016/X	20	86.51	15.1	-114.6	26.3	80.5-89.4	Gm20_104903-105038	32.47-33.72
qPA5_1	2015/W	5	5.71	4.2	-16.6	7.2	2.5-6.9	Gm05_21710-21791	0.47-1.33
qPA13_1	2015/W	13	51.91	4.9	-18.7	8.8	49.8-53.6	Gm13_65469-65769	23.45-26.54
qPA16_1	2015/W	16	0.01	3.8	16	6.6	0-9.3	Gm16_79708-79758	0.42-1.19
qPA13_2	2015/X	13	51.11	4.6	-18.5	7.9	41.5-58.1	Gm13_65334-65803	21.78-26.81
qPA15_1	2015/X	15	18.91	4.2	17.3	7.2	16.9-19.3	Gm15_74562-74608	3.00-3.63
qPA16_2	2015/X	16	0.01	5.6	19.8	9.6	0-6.5	Gm16_79708-79707	0.42-0.42
qPA10_1	2016/W	10	53.31	6.1	-24.6	14.7	48.4-55.2	Gm10_49037-49638	5.94-9.98
qPA16_3	2016/W	16	1.11	3.7	18.7	8.7	0-7.1	Gm16_79708-79741	0.42-1.04
qPA16_4	2016/W	16	10.11	4.6	21.3	10.6	7.5-14.6	Gm16_79742-79792	1.04-1.67
qPA10_2	2016/X	10	53.31	4.9	-23.5	11.1	52.8-55.4	Gm10_49232-49617	7.27-9.89
qPA10_3	2016/X	10	61.31	5.3	-24.2	11.8	59.9-63	Gm10_51155-51773	21.45-25.10
qPA15_2	2016/X	15	23.11	5.5	25.1	12.3	19.5-24.2	Gm15_74609-74634	3.64-4.15
qPA15_3	2016/X	15	31.81	4.1	22.9	10.3	28.6-33.1	Gm15_74705-74809	4.96-6.26
qSA5_1	2015/W	5	118.21	3.9	-7.9	7.1	112.7-119.5	Gm05_25796-25895	38.52-40.10
qSA14_1	2015/W	14	76.81	6	-9.6	10.7	75.9-78	Gm14_72489-72499	35.16-35.21
qSA6_1	2015/X	6	109.51	3.9	7.4	6.9	107.7-111.2	Gm06_30484-30907	40.94-43.09
qSA14_2	2015/X	14	70.71	8.2	-11.4	15.8	70.6-71.2	Gm14_72103-72200	32.19-32.81
qSA14_3	2015/X	14	76.51	8.6	-11.5	16.5	75.4-77.5	Gm14_72757-72671	37.87-37.18
qSA14_4	2015/X	14	87.21	6.9	-10.4	13.5	84.9-87.9	Gm14_73338-73548	42.20-43.35
qSA4_1	2016/W	4	86.81	4.1	10.1	11.3	86-88.1	Gm04_20799-20934	44.86-45.75
qSA14_5	2016/X	14	72.41	9.5	-13.2	21.3	70.4-75.1	Gm14_72100-72717	32.19-37.47
qSA14_6	2016/X	14	78.71	9.3	-13.1	20.9	78.3-81.4	Gm14_69722-73084	16.34-40.46
qSA14_7	2016/X	14	87.51	9.1	-12.9	20.4	84.9-90.3	Gm14_73338-73511	42.20-43.18
qOA11_1	2015/W	11	65.61	7.9	-124.1	13.3	62.5-69.7	Gm11_55314-57241	10.97-25.60
qOA11_2	2015/W	11	71.41	6.4	-110.4	10.5	69.7-72.3	Gm11_57241-57352	25.60-26.99
qOA15_1	2015/W	15	24.71	10.3	-141.3	17.1	24.2-27.7	Gm15_74634-74655	4.15-4.45
qOA17_1	2015/W	17	27.11	5	-94.1	7.8	24.3-28.3	Gm17_83976-84051	4.97-5.72
qOA11_3	2015/X	11	62.91	6.7	-103.7	10.8	54-68.6	Gm11_55314-57225	10.97-25.36
qOA15_2	2015/X	15	22.21	11	-138	19	19.9-23.1	Gm15_74612-74623	3.81-4.03
qOA11_4	2016/X	11	33.31	4.1	-89.5	8.6	23.2-36	Gm11_54975-55100	5.69-8.05
qOA11_5	2016/X	11	61.51	5.3	-107.5	12.8	54.5-68	Gm11_55314-57225	10.97-25.36
qOA15_3	2016/X	15	23.11	9	-141.3	21.2	19.3-24.2	Gm15_74608-74634	3.63-4.15
qLA5_1	2015/W	5	111.21	5.2	-70.6	9.6	106.9-118.2	Gm05_25724-25796	37.46-38.52
qLA5_2	2015/W	5	119.41	4	-62.2	7.5	118.2-121.7	Gm05_25796-25895	38.52-40.10
qLA11_1	2015/W	11	60.51	6.1	78.9	12.6	51.5-62.9	Gm11_55314-57133	10.97-24.45
qLA11_2	2015/W	11	71.41	6	74.4	11	69.7-72.6	Gm11_57241-57354	25.60-26.99
qLA5_3	2015/X	5	119.41	6.7	-75.7	11.4	118.2-123.2	Gm05_25887-25905	39.85-40.28
qLA11_3	2015/X	11	60.51	4.5	64.1	8.5	51.5-64.6	Gm11_55314-57225	10.97-25.36
qLA4_1	2016/W	4	103.71	4.1	55.8	10.2	102-104.6	Gm04_21116-21234	47.18-47.70
qLA4_2	2016/W	4	113.31	3.8	55	9.6	110.2-113.7	Gm04_21312-21368	48.44-48.97
qLA5_4	2016/W	5	121.51	3.7	-55.8	9.7	111.6-123.8	Gm05_25796-25929	38.52-40.70
qLA2_1	2016/X	2	71.81	3.8	61.6	8	65.6-75.2	Gm02_8319-8420	14.45-15.75
qLA5_5	2016/X	5	113.21	4.5	-67.4	10.2	107.1-118.4	Gm05_25724-25887	37.46-39.85
qLA9_1	2016/X	9	21.91	4.3	62.4	9	18.3-26	Gm09_43303-43434	3.21-4.65
qLA11_4	2016/X	11	62.51	4.9	67.7	10.3	53.6-69.4	Gm11_55314-57240	10.97-25.60
qLA11_5	2016/X	11	71.41	4.3	64.3	9.1	69.4-72.6	Gm11_57240-57354	25.60-26.99
qLNA11_1	2015/W	11	53.51	4.4	46.4	8.2	50.5-62.5	Gm11_55293-55314	10.61-10.97
qLNA14_1	2015/W	14	101.11	4.4	43.3	7.1	98.9-104.8	Gm14_73772-73876	44.78-45.60
qLNA15_1	2015/W	15	14.81	5.9	53	10.8	12.7-16.1	Gm15_74506-74562	2.37-3.00
qLNA15_2	2015/W	15	23.11	9.5	66.1	16.7	22.2-24.2	Gm15_74622-74634	3.97-4.15
qLNA3_1	2015/X	3	198.51	3.6	36.3	5.2	191.8-202.7	Gm03_15760-15809	40.56-40.98
qLNA5_1	2015/X	5	87.61	5.4	46.1	8.7	83.6-90.3	Gm05_25415-25492	33.79-34.48
qLNA12_1	2015/X	12	108.61	4.3	40.1	6.7	106.9-111.3	Gm12_61962-62130	32.31-33.25
qLNA12_2	2015/X	12	117.81	3.7	38.1	5.9	117.3-118.6	Gm12_62277-62313	34.48-34.66
qLNA14_2	2015/X	14	102.91	4.4	41	7	97.7-105.5	Gm14_73760-73903	44.72-45.83
qLNA15_3	2015/X	15	18.91	8.5	58	14.2	16.8-19.3	Gm15_74562-74608	3.00-3.63
qLNA7_1	2016/W	7	35.31	4.7	40	10.2	28.3-39.5	Gm07_32554-32696	3.01-4.47
qLNA15_4	2016/W	15	23.11	7	50.3	16.4	19.5-28.2	Gm15_74609-74655	3.64-4.45
qLNA17_1	2016/W	17	77.51	3.8	-36.4	8.3	77-77.8	Gm17_85883-85959	22.63-23.08
qLNA17_2	2016/W	17	86.81	4.2	-38	9.2	84.4-87.9	Gm17_86758-87031	30.40-32.20
qLNA5_2	2016/X	5	91.61	7.4	56.1	16.2	83.5-95.7	Gm05_25415-25551	33.79-35.44
qLNA14_3	2016/X	14	94.31	3.8	41.2	8.4	91-95.6	Gm14_73635-73717	44.04-44.46
qLNA14_4	2016/X	14	101.11	7.7	56.8	15.8	99-104.5	Gm14_73772-73876	44.78-45.60
qLNA14_5	2016/X	14	106.71	5.1	47.4	11.2	105.5-108.9	Gm14_73903-73920	45.83-45.96
qLNA15_5	2016/X	15	18.91	6.6	51.6	13.7	13.6-19.3	Gm15_74506-74608	2.37-3.63
qLNA15_6	2016/X	15	25.91	7.1	54.9	15.3	19.3-31	Gm15_74608-74749	3.63-5.44
aThe detected QTL are denoted by combining a letter or letters representing the abbreviation of traits with a chromosome number. The oil and fatty acids were designated as follows: Oil content (OC), palmitic acid (PA), stearic acid (SA), oleic acid (OA), linoleic acid (LA) and linolenic acid (LNA)
bThe four environments was Wuhan, Hubei province in 2015 and 2016 (2015/W and 2016/W) and Xuchang, Henan proviance in 2015 and 2016 (2015/X and 2016/X), respectively
cChromosome
dLogarithm of odds
eAdditive effect (%): negative values indicate that allele from wild soybean parent J-WS08 have a negative effect for increasing traits value
fPhenotypic variance explained by the QTL(%)
gThe 95% confidence interval of QTL
