# Supplementary material for: Quantitative trait loci analysis of seed oil content and composition of wild and cultivated soybean
Source: BMC Plant Biol. 2020 Jan 31;20:51. doi: 10.1186/s12870-019-2199-7 (PMC6995124; doi:10.1186/s12870-019-2199-7)
Supplement: Supplementary file 8 — Additional file 8. Information of previously reported QTLs for soybean seed oil content and composition. [file 12870_2019_2199_MOESM8_ESM.xlsx]

## Sheet: Sheet2
Additional file 8 The information of previously reported QTLs for soybean seed oil content and fatty acid composition
QTL	Chromosome	Start(cM)	Stop(cM)	Start(Mb)	Stop(Mb)	Reference
qLA1_1	1			0.03	0.48	Li et al. 2017
qOC1_1	1	17.52	56.2	0.67	41.03	Hyten et al. 2004
qOC1_2	1	39.86	41.86	6.77	7.88	Han et al. 2015
qOC1_3	1	56.43	59	38.43	44.09	Qi et al. 2011
qOC1_4	1	108.66	110.66	38.5	41.64	Eskandari et al. 2013
qOC1_5	1	68.9	70.9	39.78	42.23	Specht et al. 2001
qOC1_6	1	60.4	62.36	42.32	46.14	Li et al. 2010
qOC1_7	1	85.48	109.66	46.38	51.42	Mao et al. 2013
qOC1_8	1	68.91	70.91	48.25	50.7	Qi et al. 2011
qOC1_9	1	69.69	71.69	48.7	51.52	Han et al. 2015
qOC1_10	1	85.48	91.26	51.29	53.43	Qi et al. 2011
qOC2_1	2	7.63	9.63	1.87	2.43	Zhang et al. 2004
qOC2_2;qPA2_1	2	36.07	38.07	6.86	9.67	Kabelka et al. 2004; Reinprecht et al. 2006
qOC2_3	2	37.07	52.61	9.06	13.6	Mao et al. 2013
qSA2_1;qSA2_2;qLNA2_1	2	39.04	41.04	9.26	11.13	Xie et al. 2012;Li et al. 2011
qLNA2_2	2	46.61	67.62	11.03	38.03	Bachlava et al. 2009
qLNA2_3	2	75.66	78.86	15.23	38.99	Li et al. 2011
qPA2_2;qLA2_1	2	74.66	76.66	17.15	31.86	Panthee et al. 2006; Kim et al. 2010
qOC2_4	2	76.09	77.34	17.28	24.77	Li et al. 2010
qOC2_5	2	75.41	75.94	19.1	29.94	Mao et al. 2013
qOC2_6	2	74.29	76.29	30.53	35.69	Rossi et al. 2013
qOC2_7	2	86.19	88.19	38.09	41.64	Kim et al. 2010
qOA2_1	2	97.2	116.9	41.6	45.35	Sams et al. 2004
qOC2_8	2	102.59	116.34	42.54	46.17	Mao et al. 2013
qOC2_9	2			43.4	46.6	Patil et al. 2018
qLNA2_4	2			43.51	44.43	Li et al. 2017
qOC2_10	2	116.34	137.05	43.67	48.58	Qi et al. 2011
qOC2_11;qOC2_12	2	115.35	117.35	44.2	46.2	Chung et al. 2003;Pathan et al. 2013
qOC2_13;qOC2_14	2	116.34	126.44	44.34	47.21	Li et al. 2010;Pathan et al. 2013
qOC3_1	3	22.04	25.56	0.4	3	Akond et al.2014
qOC3_2	3	22.67	27.12	3.13	3.43	Mao et al. 2013
qPA3_1;qLA3_1	3	25.81	28.04	3.25	4.01	Akond et al. 2014
qSA3_1;qLNA3_1	3	28.52	37.98	3.75	9.41	Fan et al. 2015
qOC3_3	3	28.52	32.84	3.78	7.61	Qi et al. 2011
qOC3_4	3	28.52	29.28	3.82	5.78	Li et al. 2010
qOC3_5	3	32.04	39.91	5.3	18.78	Akond et al.2014
qOA3_1;qLA3_2	3	32.84	34.65	5.53	6.91	Fan et al. 2015
qLA3_3	3	34.65	38.55	6.49	14.44	Li et al. 2011
qLNA3_2	3			7.11	10.12	Li et al. 2017
qOC3_6	3	31.84	33.84	7.3	7.96	Qi et al. 2011
qOC3_7	3	35.77	39.34	7.32	14.44	Pathan et al. 2013
qOC3_8	3	37.98	40.63	8.86	18.78	Li et al. 2010
qOC3_9	3	40.81	102.05	29.01	43.53	Mao et al. 2013
qLNA3_3	3	53.25	76.48	32.58	37.89	Fan et al. 2015
qLNA3_4	3	91.94	102.2	37.13	40.09	Ha et al. 2014
qOA3_2;qLA3_4	3	77.09	102.05	38.23	43.53	Bachlava et al. 2009
qOC3_10	3	101.05	115.05	39.19	45.78	Chen et al. 2007
qOC3_11	3	97.92	102.05	39.52	43.53	Wang et al. 2012
qOC3_12	3	91.55	102.55	40.2	43.96	Chen et al. 2007
qOC3_13;qSA3_2	3	92.15	102.05	40.62	43.53	Wang et al. 2012;Qi et al. 2011
qOC4_1;qOC4_2	4	9.34	11.34	0.31	0.5	Orf et al. 1999
qOC4_3	4	5.36	15.67	0.47	1.01	Qi et al. 2011
qPA4_1	4			0.68	1.47	Li et al. 2017
qLA4_1	4			4.67	5.27	Li et al. 2017
qOC4_4	4	41.43	53.67	5.16	6.53	Li et al. 2010
qOC4_5	4	48.62	49.08	6.32	6.63	Li et al. 2010
qOC4_6;qLNA4_1	4	61.88	65.08	8	8.46	Li et al. 2011
qOC4_7	4	89.7	91.7	38.56	41.64	Lee et al. 1996
qOC4_8	4	89.72	91.72	41.55	44.63	Fasoula et al. 2004
qOC4_9	4	122.79	124.79	48.71	51.02	Kabelka et al. 2004
qOC5_1;qPA5_1;qSA5_1	5	0	4.95	0.12	4.37	Wang et al. 2012
qLNA5_1	5	3.54	14.37	3.43	4.7	Bachlava et al. 2009
qOC5_2;qPA5_2	5	2.54	4.54	3.61	4	Han et al. 2015;Li et al. 2002
qOC5_3	5	28	30	12.78	29.35	Rossi et al. 2013
qOC5_4	5	29.93	31.93	14.25	30.12	Han et al. 2015
qOC5_5	5	27.08	29.08	14.31	27.33	Han et al. 2015
qOC5_6	5	29.28	31.28	23.73	29.36	Mansur et al. 1996
qOC5_7	5	28.08	30.28	25.11	29.35	Qi et al. 2011
qOC5_8;qOA5_1;qLNA5_2	5	91.24	94.19	31.94	36.69	Qi et al. 2011;Ha et al. 2014;Bachlava et al. 2009
qOC5_9;qOC5_10;qOC5_11;qOC5_12	5	87.58	89.58	38.51	40.5	Orf et al. 1999;Cao et al. 2017;Han et al. 2015;Moongkanna et al. 2011
qOC5_13;qOC5_14;qOA5_2;qOA5_3;qLA5_1;qLA5_2	5	91.3	93.3	37.82	42.09	Brummer et al. 1997;Diers et al. 1992b;Liang et al. 2010
qOC5_15	5			38.3	38.6	Patil et al. 2018
qOC5_16;qOC5_17;qOC5_18;qOC5_19	5	92.59	94.59	39.45	42.23	Mansur et al. 1996;Orf et al. 1999;Moongkanna et al. 2011;Pathan et al. 2013
qOC5_20;qOC5_21;qOC5_22;qOC5_23;qSA5_2;qOA5_4;qLA5_3	5	93.92	95.92	39.08	42.23	Specht et al. 2001;Li et al. 2010;Pathan et al. 2013;Akond et al.2014;Wang et al. 2012;Diers et al. 1992b;Bachlava et al. 2009
qLA5_4	5			39.38	39.74	Li et al. 2017
qOC5_24;qOC5_25	5	52.36	54.36	35.51	35.07	Brummer et al. 1997
qOC6_1;qPA6_1	6	4.22	8.34	0.46	1.9	Wang et al. 2012
qLNA6_1	6	26.65	117.87	2.51	45.39	Fan et al. 2015
qOC6_2;qOC6_3	6	34.63	36.55	5.33	6.21	Pathan et al. 2013
qOC6_4	6	34.34	51.84	5.33	8.96	Pathan et al. 2013
qOC6_5	6	37.05	39.05	6.36	6.66	Orf et al. 1999
qSA6_1	6	42.36	111.68	6.79	20.62	Fan et al. 2015
qOC6_6	6	107.59	117.77	8.82	37.89	Hyten et al. 2004
qLNA6_2	6	84.13	86.43	12.05	14.51	Ha et al. 2014
qOC6_7	6	96.2	98.2	15.78	16.54	Brummer et al. 1997
qOC6_8	6	100.78	107.58	15.79	17.56	Liang et al. 2010
qSA6_2	6	107.58	109.58	16.84	19.11	Li et al. 2011
qOC6_9;qOC6_10	6	106.58	108.58	17.12	18.33	Reinprecht et al. 2006;Palomeque et al. 2009
qOC6_11;qPA6_2;qOA6_1	6	112.38	114.38	18.97	20.62	Reinprecht et al. 2006
qOC6_12;qOC6_13;qOC6_14	6	112.95	114.95	28	41.05	Kim et al. 2010;Palomeque et al. 2009;Rossi et al. 2013
qSA6_3	6	117.8	125.3	31.56	37.89	Sams et al. 2004
qOC6_15	6			36.8	38	Patil et al. 2018
qOC6_16	6	145.47	151.91	46.27	49.04	Mao et al. 2013
qPA6_3	6			49.09	50	Li et al. 2017
qSA7_1;qOA7_1	7	6.84	8.84	1.12	1.23	Reinprecht et al. 2006;Kim et al. 2010
qSA7_2	7	13.56	77.19	1.6	21.76	Fan et al. 2015
qOC7_1	7	13.56	59.8	1.82	10.67	Mao et al. 2013
qLNA7_1	7	13.56	77.19	2.51	45.39	Fan et al. 2015
qOC7_2	7	34.84	36.84	4.42	7.33	Han et al. 2015
qOC7_3	7	35.85	49.9	4.84	8.45	Hyten et al. 2004
qOC7_4	7	39.35	41.35	4.88	6.57	Gai et al. 2007
qOC7_5;qOC7_6	7	50.09	60.04	8.48	10.67	Eskandari et al. 2013;Han et al. 2015
qOC7_7	7	49.09	51.09	8.3	8.72	Han et al. 2015
qOA7_2	7	56.29	65.79	9.05	15.66	Bachlava et al. 2009
qOC7_8;qOC7_9;qOC7_10	7	55.29	57.29	9.15	10.67	Han et al. 2015
qLNA7_2	7	60.04	62.31	10.22	12.55	Fan et al. 2015
qSA7_3;qLNA7_3	7	62.31	133.83	11.43	44.47	Fan et al. 2015
qPA7_1	7	65.99	67.99	15.04	16.1	Li et al. 2002
qOA7_3	7			15.95	15.97	Li et al. 2017
qOC7_11;qOC7_12	7	75.41	77.41	17.65	35.59	Han et al. 2015
qOC7_13	7	94.69	110.8	19.46	41.74	Tajuddin et al. 2003
qOC7_14	7	130.75	140.18	34.57	37.89	Tajuddin et al. 2003
qOC7_15	7			43.5	43.7	Patil et al. 2018
qOC8_1	8	13.99	15.99	1.98	2.61	Qi et al. 2011
qOC8_2;qOC8_3	8	43.9	67.33	5.58	10.28	Mansur et al. 1993;Mao et al. 2013
qLNA8_1	8	35.77	37.77	5.61	5.89	Kim et al. 2010
qOC8_4	8	50.36	53.36	7.71	9.39	Liang et al. 2010
qOC8_5	8			7.99	8.1	Patil et al. 2018
qOC8_6;qOC8_7	8	54.91	78.21	8.91	14.21	Liang et al. 2010;Tajuddin et al. 2003
qSA8_1	8			12.79	13.84	Li et al. 2017
qLA8_1	8			15.36	16.33	Li et al. 2017
qPA8_1	8	96.97	104.3	16.65	18.44	Li et al. 2011
qLA8_2	8	100.08	119.58	16.43	40.71	Bachlava et al. 2009
qOA8_1	8			30.89	31.81	Li et al. 2017
qPA8_2	8			32.36	35.39	Li et al. 2017
qLNA8_2	8	125.37	162.02	36.19	44.63	Fan et al. 2015
qOC8_8	8	131.31	133.31	38.39	42.23	Brummer et al. 1997
qOA8_2	8	119.58	131.97	39.04	44.37	Bachlava et al. 2009
qSA8_2	8	125.37	162.02	39.4	47.84	Fan et al. 2015
qPA8_3	8	124.37	126.37	40.42	44.33	Panthee et al. 2006
qLNA8_3	8	131.97	145.57	42.58	46.86	Bachlava et al. 2009
qOC9_1;qOC9_2	9	2.4	28.72	0.97	4.35	Mansur et al. 1993;Mao et al. 2013
qOC9_3	9	30.28	99.09	2.05	46.97	Mao et al. 2013
qOC9_4	9	29.28	31.28	2.88	4.35	Han et al. 2015
qOC9_5	9			5.6	6.21	Patil et al. 2018
qOA9_1	9	42.34	44.34	6.41	7.1	Xie et al. 2012
qLA9_1;qLNA9_1	9	41.38	43.38	6.73	9.4	Reinprecht et al. 2006
qOC9_6;qPA9_1	9	45.79	47.79	7.65	11.49	Xie et al. 2012;Wang et al. 2012
qPA9_2	9	42.38	47.33	7.46	21.61	Wang et al. 2012
qOC9_7	9	53.89	54.12	7.96	37.89	Li et al. 2010
qSA9_1;qLA9_2	9	46.2	49.52	10.62	30.57	Fan et al. 2015
qOA9_2	9			13.65	4.92	Li et al. 2017
qOC9_8	9	45.39	46.11	15.68	18.46	Akond et al.2014
qOC9_9	9	50.56	56.61	30	37.89	Eskandari et al. 2013
qPA9_3;qLNA9_2	9	67.73	74.03	32.3	37.89	Li et al. 2011
qLNA9_3	9	52.9	54.9	34.77	38.52	Diers et al. 1992b
qPA9_4	9	66.6	78.6	35.48	41.64	Sams et al. 2004
qOC9_10	9	58	71.01	35.92	42.58	Leite et al. 2016
qOC9_11	9	97.87	99.87	36.71	40.09	Brummer et al. 1997
qSA9_2	9	68.92	80.12	36.98	43.26	Li et al. 2011
qOC9_12	9	97.13	106.52	43.82	47.9	Qi et al. 2011
qOC9_13;qOC9_14;qPA9_5	9	99.09	101.09	45.57	48.14	Wang et al. 2012;Eskandari et al. 2013
qOC10_1	10	4.44	6.44	0.14	1.87	Qi et al. 2011
qSA10_1;qOA10_1;qLA10_1	10	8.75	54.68	0.45	29.15	Fan et al. 2015
qPA10_1	10	7.75	9.75	0.98	1.87	Reinprecht et al. 2006
qOC10_2	10	27.78	93.23	2.31	43.87	Mao et al. 2013
qOC10_3;qLNA10_1	10	35.39	49.39	7.42	10.29	Tajuddin et al. 2003;Li et al. 2011
qOC10_4;qOC10_5;qLNA10_2	10	49.71	54.2	11.63	25.56	Chung et al. 2003;Kim et al. 2010;Mao et al. 2013
qOA10_2;qLA10_2	10	55.09	93.37	24.19	43.87	Fan et al. 2015
qLA10_3	10	117.29	141.31	34.43	41.64	Bachlava et al. 2009
qLNA10_3	10	106.58	108.58	38.28	40.09	Shibat et al. 2008
qLA10_4	10	116.93	119.63	42.9	45.78	Li et al. 2011
qOC10_6	10			43.7	48.4	Cao et al. 2017
qOC10_7	10	106.04	108.84	43.8	45.61	Li et al. 2010
qOA10_3	10	118.3	129.3	45.29	49.16	Bachlava et al. 2009
qOC10_8	10	103.79	105.79	46.24	48.82	Csanadi et al. 2001
qOC10_9	10	121.04	127.5	46.28	49.16	Li et al. 2011
qLNA10_4	10	128.44	134.54	46.76	51.45	Li et al. 2011
qOC11_1	11	28.17	30.17	4.14	6.34	Brummer et al. 1997
qLNA11_1	11	29.13	29.17	5.17	5.8	Ha et al. 2014
qOC11_2;qOC11_3;qLNA11_2	11	36.48	46.38	6.73	10.2	Qi et al. 2011;Li et al. 2010;Ha et al. 2014
qOA11_1;qLA11_1	11	45.38	47.38	8.42	9.29	Kim et al. 2010
qOC11_4	11			10.2	16.5	Cao et al. 2017
qPA11_1;qLA11_2	11	58	63.8	10.34	25.06	Li et al. 2011;Diers et al. 1992b
qOC11_5	11	80.3	82.3	10.75	28.35	Qi et al. 2011
qOA11_2;qLNA11_3	11	123.3	125.73	32.91	34.77	Li et al. 2011
qOC12_1	12	8.48	72.18	1.01	34.45	Leite et al. 2016
qLNA12_1	12	27.79	29.79	4.42	4.98	Shibat et al. 2008
qOC12_2	12	32.17	34.17	4.78	5.35	Brummer et al. 1997
qSA12_1;qLA12_1	12	53.34	86.48	5.93	36.75	Fan et al. 2015
qOC12_3	12	45.95	47.95	6.5	7.68	Shibata et al. 2008
qSA12_2	12			7.52	8.3	Li et al. 2017
qLNA12_2	12	66.01	70.52	31.74	33.77	Ha et al. 2014
qLNA12_3	12	81	81.03	33.29	34.77	Ha et al. 2014
qOC12_4	12	81.04	89.51	34.35	37.3	Eskandari et al. 2013
qOC12_5;qOC12_6	12	85.8	87.8	34.92	36.59	Lee et al. 1996;Fasoula et al. 2004
qOC12_7;qOC12_8	12	88.52	90.52	35.3	37.47	Chung et al. 2003;Qi et al. 2011
qOC12_9	12	123.05	125.05	38.39	40.09	Qiu et al. 1999
qSA13_1	13	1.92	16.08	1.03	16.78	Wang et al. 2012
qLNA13_1;qLNA13_2	13	1.95	2.64	1.15	10.45	Akond et al. 2014
qSA13_2	13	3.95	26.7	9.84	20.99	Fan et al. 2015
qOC13_1;qOA13_1	13	1.09	3.04	10.04	10.6	Qi et al. 2011;Akond et al. 2014
qOC13_2	13	3.09	3.13	10.15	12.54	Akond et al.2014
qOC13_3;qLNA13_3	13	7.9	17.4	14.98	16.78	Sams et al. 2004;Qi et al. 2011
qOA13_2;qLA13_1	13	26.98	41.47	19.1	24.16	Bachlava et al. 2009
qOC13_4;qPA13_1	13	25.58	32.32	19.54	20.93	Wang et al. 2012
qOC13_5;qOA13_3;qOA13_4;qLA13_2	13	41.47	50.77	23.18	26.25	Bachlava et al. 2009;Wang et al. 2012;Li et al. 2017
qOC13_6;qOC13_7	13			23.2	28.2	Cao et al. 2017;Eskandari et al. 2013
qOC13_8;qPA13_2	13	59.59	68.67	27.74	29.08	Wang et al. 2012;Specht et al. 2001
qOC13_9	13	74.97	76.97	28.97	32.84	Rossi et al. 2013
qOC13_10	13	81.97	97.97	31.25	37.43	Eskandari et al. 2013
qOA13_5;qLA13_3	13	83.7	106.1	33.32	38.46	Sams et al. 2004;Bachlava et al. 2009
qSA13_3	13	129.63	131.63	40.74	44.19	Reinprecht et al. 2006
qOC14_1	14	16.77	18.77	2.05	3.02	Han et al. 2015
qOC14_2	14	19.87	52.03	2.87	9.62	Akond et al.2014
qOC14_3	14	26.62	28.62	4.69	5.27	Han et al. 2015
qOC14_4	14	32.13	34.13	5.15	6.99	Diers et al. 1992a
qOC14_5	14	37.04	64.98	5.28	13.35	Akond et al.2014
qPA14_1	14	35.99	37.99	5.4	6.99	Diers et al. 1992b
qSA14_1	14	55.2	75.34	7.6	16.57	Panthee et al. 2006
qPA14_2	14	52.54	54.54	7.73	9.62	Diers et al. 1992b
qOC14_6	14			7.98	11.6	Cao et al. 2017
qOC14_7;qSA14_2;qOA14_1;qLA14_1;qLNA14_1	14	72.2	74.2	8.98	34.77	Kim et al. 2010;Li et al. 2011;Tajuddin et al. 2003;Bachlava et al. 2009
qOC14_8;qLNA14_2	14	57.88	57.92	9.24	9.95	Akond et al.2014
qOA14_2	14	64	66	9.49	13.86	Diers et al. 1992b
qOC14_9	14	68.98	78.66	9.54	42.23	Qi et al. 2011
qOC14_10;qOC14_11;qOC14_12;qOC14_13;qOC14_14;qOC14_15;qLNA14_3	14	77.83	79.83	16.7	42.12	Eskandari et al. 2013;Spencer et al. 2004;Han et al. 2015;Mao et al. 2013;Liang et al. 2010
qOC14_16;qOC14_17	14	71.1	73.1	15.97	39.64	Csanadi et al. 2001;Han et al. 2015
qPA14_3	14	71.8	73.8	15.91	17.55	Reinprecht et al. 2006
qLNA14_4	14	91.29	96.64	32.63	34.77	Ha et al. 2014
qOC14_18;qLA14_2	14	73.2	126.23	37.06	41.64	Mao et al. 2013;Xie et al. 2012
qOC14_19;qOC14_20;qOC14_21;qLNA14_5;qLNA14_6;qLNA14_7	14	72.2	75.4	43.69	47.21	Chen et al. 2007;Gai et al. 2007;Mao et al. 2013;Spencer et al. 2004;Reinprecht et al. 2006;Xie et al. 2012
qOC14_22;qSA14_3;qLA14_3;qLNA14_8;qLNA14_9	14	104.96	122.26	46.4	48.15	Bachlava et al. 2009;Reinprecht et al. 2006;Xie et al. 2012;Cao et al. 2017;Li et al. 2017
qOC15_1;qLNA15_1	15	5.3	7.3	0.85	1.33	Diers et al. 1992a;Diers et al. 1992b
qOA15_1;qLA15_1;qLNA15_2	15	10.02	12.02	1.96	2.95	Diers et al. 1992b
qOC15_2;qOA15_2;qLA15_2	15	12.6	14.6	2.6	3.38	Diers et al. 1992a;Diers et al. 1992b
qOC15_3;qOC15_4	15	16.13	16.78	3.23	4.07	Pathan et al. 2013
qOC15_5;qLNA15_3;qLNA15_4;qLNA15_5	15	18.69	19.37	4.52	5.21	Ha et al. 2014;Patil et al. 2018;Shibat et al. 2008
qOC15_6;qOC15_7;qOC15_8;qOC15_9;qOC15_10;qLNA15_6	15	15.72	22.86	5.78	6.96	Shibata et al. 2008;Diers et al. 1992a;Han et al. 2015;Diers et al. 1992b;Lee et al. 1996;Qi et al. 2011
qOC15_11;qPA15_1	15	32.09	34.09	7.64	13.93	Li et al. 2011;Reinprecht et al. 2006
qOC15_12;qOC15_13;qOC15_14;qOC15_15;qOA15_3;qLNA15_7;qLNA15_8	15	32.09	47.5	6.88	8.07	Bachlava et al. 2009;Pathan et al. 2013;Diers et al. 1992a;Diers et al. 1992b;Qi et al. 2011
qOC15_16	15	45.09	46.65	8.6	40.48	Li et al. 2010
qOA15_4;qLNA15_9	15	44.4	46.4	8.94	23.43	Panthee et al. 2006
qPA15_2	15	38.4	46.65	9.1	15.08	Wang et al. 2012
qLNA15_10	15	40.11	42.76	11.3	18.01	Akond et al. 2014
qLA15_3;qLNA15_11	15	43.75	45.75	16.21	41.19	Panthee et al. 2006;Reinprecht et al. 2006
qOC15_17	15	45.09	53.34	38.67	51.34	Wang et al. 2012
qOC15_18	15	84.62	85.15	39.5	41.64	Mao et al. 2013
qLNA15_12	15			43.7	46.2	Li et al. 2017
qOC15_19	15	53.1	57.7	47.53	51.76	Li et al. 2011
qSA16_1	16	10.74	12.74	0.7	1.38	Panthee et al. 2006
qOC16_1;qPA16_1	16	23.91	28.31	2.82	5.06	Li et al. 2011;Kabelka et al. 2004
qOC16_2	16	25.12	31.12	2.79	6.45	Tajuddin et al. 2003
qOC16_3	16	32.46	40.97	4.52	21.78	Akond et al.2014;Mao et al. 2013
qOC16_4;qSA16_2;qOA16_1;qLA16_1;qLA16_2;qLNA16_1	16	32.3	34.67	4.83	6.45	Akond et al. 2014
qPA16_2	16			7.57	7.67	Li et al. 2017
qLNA16_2	16	38.1	43.07	7.62	17.06	Akond et al. 2014
qOA16_2	16	40.97	43.07	12.72	17.06	Akond et al. 2014
qOC16_5	16	41.63	46.53	21.24	27.16	Eskandari et al. 2013
qOA16_3;qLA16_3	16	41.5	43.5	21.3	29.52	Kim et al. 2010
qOC16_6	16	55.73	78.57	29.68	36.95	Li et al. 2010
qOC16_7;qOC16_8;qLNA16_3	16	56.2	58.2	29.77	32.1	Lee et al. 1996;Mao et al. 2013;Li et al. 2011
qLNA16_4	16			32.56	32.56	Li et al. 2017
qLNA16_5	16	65.04	89.48	32.62	37.89	Bachlava et al. 2009
qPA16_3	16	67.3	69.3	32.76	34.71	Diers et al. 1992b
qSA16_3	16	82.15	84.15	35.94	37.89	Diers et al. 1992b
qLNA17_1	17	19.27	26.05	3.27	4.86	Ha et al. 2014
qPA17_1	17	24.5	46.5	4.47	8.12	Sams et al. 2004
qOC17_1	17	24.52	57.07	5.6	9.77	Hyten et al. 2004
qOC17_2	17	29.79	31.79	6.33	7.64	Eskandari et al. 2013
qPA17_2	17	56.5	58.5	7.49	11.87	Reinprecht et al. 2006
qLA17_1	17	47.73	67.7	7.71	12.76	Bachlava et al. 2009
qOC17_3	17	57.07	67.7	9.33	12.76	Mao et al. 2013
qOC17_4	17	72.5	74.5	10.97	12.76	Lee et al. 1996
qOC17_5	17	65.26	67.26	10.99	11.87	Han et al. 2015
qOC17_6	17	64.6	76.69	11.36	14.05	Li et al. 2010
qOC17_7;qOC17_8;qOC17_9;qPA17_3;qOA17_1;qLA17_2	17	78.4	80.4	12.03	24.2	Lee et al. 1996;Qi et al. 2011;Xie et al. 2012
qOA17_2	17			13.64	13.84	Li et al. 2017
qOC17_10	17	83.17	85.17	17.73	35.31	Han et al. 2015
qOC17_11;qOC17_12	17	86.66	88.66	17.88	27.91	Han et al. 2015
qOC17_13	17	84.18	92.12	18.6	37.18	Qi et al. 2011
qOA17_3	17	87.55	93.7	19.62	38.59	Bachlava et al. 2009
qOC17_14;qOC17_15	17	87.87	105.44	23.17	39.54	Mao et al. 2013
qOC17_16;qOC17_17	17	105.44	113.74	37.98	40.24	Liang et al. 2010;Han et al. 2015
qOA18_1	18	0	2	1.21	1.27	Reinprecht et al. 2006
qLA18_1	18	0.84	2.84	1.66	1.79	Reinprecht et al. 2006
qOC18_1	18	4.53	6.53	1.69	2.35	Han et al. 2015
qPA18_1	18	10.92	43.38	2.47	10.67	Fan et al. 2015
qLNA18_1	18	20.88	22.88	4.61	5.46	Panthee et al. 2006
qSA18_1	18	42.38	44.38	8.66	10.21	Reinprecht et al. 2006
qPA18_2;qPA18_3	18	45.51	46.07	8.82	11.66	Akond et al. 2014;Li et al. 2011
qOC18_2;qOC18_3	18	47.79	49.79	11.22	21.53	Reinprecht et al. 2006;Mao et al. 2013
qOC18_4	18	58	63	14.86	34.77	Qi et al. 2011
qSA18_2	18			18.48	20.39	Li et al. 2017
qOC18_5	18	50.68	52.68	20.66	22.82	Han et al. 2015
qOC18_6;qOC18_7	18	51.93	53.93	29.24	42.36	Han et al. 2015
qOA18_2	18			29.31	29.76	Li et al. 2017
qOA18_3	18	90.83	94.83	31.94	34.77	Li et al. 2011
qPA18_4	18	75.76	77.76	37.37	41.64	Reinprecht et al. 2006
qPA18_5	18	67.66	69.66	38.13	41.64	Xie et al. 2012
qOA18_4	18	76.76	94.83	39.39	44.63	Bachlava et al. 2009
qOC18_8	18	65.56	73.41	40.1	45.87	Qi et al. 2011
qLA18_2	18	76.76	94.83	40.64	45.87	Bachlava et al. 2009
qSA18_3	18	94.4	108.69	41.11	45.87	Wang et al. 2012
qSA18_4	18	75.76	77.76	41.6	45.87	Reinprecht et al. 2006
qOC18_9;qPA18_6	18	94.83	99.78	42.53	45.87	Wang et al. 2012
qOA18_5;qLA18_3	18	67.66	69.66	47.23	50.75	Xie et al. 2012
qOC18_10	18	64.56	66.56	47.49	49.98	Brummer et al. 1997
qOC18_11	18	66.53	68.53	47.49	50.37	Brummer et al. 1997
qOC18_12	18	66.7	68.7	48.18	50.68	Brummer et al. 1997
qLA18_4	18	94.83	97.83	48.41	51.76	Li et al. 2011
qOC18_13	18	98.3	100.3	48.82	52.39	Lee et al. 1996
qOC18_14	18	93.86	94.83	49.56	51.76	Li et al. 2010
qOC18_15;qOA18_6	18	75.76	77.76	49.73	54	Han et al. 2015;Reinprecht et al. 2006
qOC18_16;qOC18_17	18	94.4	96.57	52.77	56.11	Qi et al. 2011;Lee et al. 1996
qLNA18_2	18	67.66	69.66	45.53	49.04	Xie et al. 2012
qOC19_1	19	0	30.87	0.2	9.36	Mao et al. 2013
qLNA19_1	19	0	11.12	0.35	1.84	Bachlava et al. 2009
qOC19_2	19	13.98	27.92	1.54	7.27	Eskandari et al. 2013
qOC19_3	19	13.03	15.03	1.62	2.95	Reinprecht et al. 2006
qOC19_4	19	11.12	27.92	1.66	7.27	Mao et al. 2013
qLNA19_2	19	18.93	20.93	1.97	4.33	Kim et al. 2010
qOA19_1	19			6.73	7.79	Li et al. 2017
qOC19_5	19	28.27	31.21	8.68	14.33	Mao et al. 2013
qOC19_6	19	30.58	31.21	8.72	12.48	Qi et al. 2011
qOC19_7	19	30.58	34.54	11.54	35.45	Fasoula et al. 2004
qOC19_8	19	29.93	31.93	11.55	34.74	Kim et al. 2010
qOC19_9	19	30.93	32.36	28.04	35.04	Mao et al. 2013
qLNA19_3	19			29.29	29.35	Li et al. 2017
qOA19_2	19			30.53	32.23	Li et al. 2017
qOC19_10	19	33.7	36.04	33.16	35.99	Qi et al. 2011
qOC19_11;qOC19_12;qLNA19_4	19	35.7	37.7	34.95	36.88	Diers et al. 1992a;Lee et al. 1996;Diers et al. 1992b
qOA19_3;qLA19_1	19	58.52	60.52	35.24	37.89	Kim et al. 2010
qLNA19_5	19	42.6	62.2	36.65	39.65	Sams et al. 2004
qLA19_2	19	66.5	88.5	37.27	45.87	Sams et al. 2004
qOC19_13	19	66.51	89.13	37.44	41.64	Hyten et al. 2004
qSA19_1;qOA19_4	19	54.6	64.2	39.07	41.13	Sams et al. 2004
qOC19_14	19	54.57	87.41	39.42	46.09	Mao et al. 2013
qOC19_15	19	67.26	69.26	39.53	43.89	Qi et al. 2011
qPA19_1	19	70.5	93.1	42.1	47.53	Sams et al. 2004
qOC19_16	19	70.36	87.41	42.13	46.09	Mao et al. 2013
qLNA19_6	19	72.5	91.1	42.41	47.03	Sams et al. 2004
qOC19_17	19	91.1	101.9	44.05	49.19	Hyten et al. 2004
qOC19_18	19	90.34	95.37	44.07	48.33	Qi et al. 2011
qOC19_19	19	91	93	44.08	47.53	Mansur et al. 1996
qOC19_20	19	94.4	96.4	46.22	48.33	Orf et al. 1999
qPA20_1;qSA20_1	20	18.5	50.11	0.58	36.07	Fan et al. 2015
qOC20_1;qOC20_2	20	17.5	19.5	0.64	1.67	Reinprecht et al. 2006;Han et al. 2015
qOC20_3;qOC20_4	20	19.34	21.34	1.25	1.92	Han et al. 2015
qLNA20_1	20			1.31	2.56	Li et al. 2017
qOC20_5;qOC20_6;qOC20_7;qOC20_8;qOC20_9	20	21.84	23.84	1.65	1.94	Csanadi et al. 2001;Han et al. 2015;Li et al. 2010
qOC20_10	20	27.98	84.48	1.79	42.02	Mao et al. 2013
qOC20_11	20	22.84	31.94	1.8	3.98	Li et al. 2010
qOC20_12	20	27.53	35.16	1.95	4.74	Tajuddin et al. 2003
qOC20_13	20	26.98	28.98	1.99	2.77	Reinprecht et al. 2006
qOC20_14	20	30.78	42.02	2.03	34.76	Shibata et al. 2008
qOC20_15;qOC20_16;qOC20_17	20	30.56	34.66	3.34	26.01	Qi et al. 2011;Han et al. 2015;Specht et al. 2001
qOC20_18	20	35.4	37.4	7.5	34.26	Fasoula et al. 2004
qOC20_19;qOC20_20	20	31.42	33.42	22.21	26.01	Sebolt et al.2000
qOC20_21;qOC20_22;qOC20_23;qOC20_24;qOA20_1;qLA20_1	20	43.68	48.58	26.99	34.76	Bachlava et al. 2009;Diers et al. 1992a;;Qi et al. 2011;Chung et al. 2003
qOC20_25;qOC20_26;qOC20_27	20	49.11	51.11	33.9	34.8	Qi et al. 2011;Reinprecht et al. 2006;Patil et al. 2018
qOC20_28	20	55.09	99.83	35.7	44.51	Mao et al. 2013
qOC20_29;qOC20_30;qSA20_2	20	57.82	59.82	37.46	38.1	Reinprecht et al. 2006;Fan et al. 2015;Han et al. 2015
qLA20_2	20	84.48	99.83	39.75	44.51	Bachlava et al. 2009
qOC20_31;qOC20_32	20	85.73	87.73	40.35	43.01	Reinprecht et al. 2006;Palomeque et al. 2009
qOA20_2	20	98.11	101.31	42.06	45.61	Li et al. 2011
qOC20_33	20			45.1	46.3	Patil et al. 2018
qOC20_34	20	118.09	120.09	45.23	47.9	Specht et al. 2001
References
Akond M, Liu S, Boney M, Kantartzi S, Meksem K, Bellaloui N, Lightfoot D, Kassem M. Identification of quantitative trait loci (QTL) underlying protein, oil, and five major fatty acids contents in soybean. Am J Plant Sci. 2014;5:158-67.
Bachlava E, Dewey R, Burton J, Cardinal A. Mapping and comparison of quantitative trait loci for oleic acid seed content in two segregating soybean populations. Crop Sci. 2009;49(2):433-42.
Brummer EC, Graef GL, Orf JH, Wilcox JR, Shoemaker RC. Mapping QTL for seed protein and oil content in eight soybean populations. Crop Sci. 1997;37(2):370-8.
Cao Y, Li S, Wang Z, Chang F, Kong J, Gai J, Zhao T. Identification of major quantitative trait loci for seed oil content in soybeans by combining linkage and genome-wide association mapping. Front Plant Sci. 2017;8:1222.
Chen Q, Zhang Z, Liu C, Xin D, Qiu H, Shan D, Shan C, Hu G. QTL analysis of major agronomic traits in soybean. Agric Sci China. 2007;6(4):399-405.
Chung J, Babka HL, Graef GL, Staswick PE, Lee DJ, Cregan PB, Shoemaker RC, Specht JE. The seed protein, oil, and yield QTL on soybean linkage group I. Crop Sci. 2003;43(3):1053-67.
Csanadi G, Vollmann J, Stift G, Lelley T. Seed quality QTLs identified in a molecular map of early maturing soybean. Theor Appl Genet. 2001;103(6-7):912-9.
Diers BW, Keim P, Shoemaker RC, Fehr WR. RFLP analysis of soybean seed protein and oil content. Theor Appl Genet. 1992;83(5):608-12.
Diers BW, Shoemaker RC. Restriction fragment length polymorphism analysis of soybean fatty acid content. J Am Oil Chem Soc. 1992;69(12):1242-7.
Eskandari M, Cober E, Rajcan I. Genetic control of soybean seed oil: I. QTL and genes associated with seed oil concentration in RIL populations derived from crossing moderately high-oil parents. Theor Appl Genet 2013;126(2):403-495.
Fan S, Li B, Yu F, Han F, Yan S, Wang L, Junming S. Analysis of additive and epistatic quantitative trait loci underlying fatty acid concentrations in soybean seeds across multiple environments. Euphytica. 2015;206:689-700.
Fasoula VA, Harris DK, Boerma HR. Validation and designation of quantitative trait loci for seed protein, seed oil, and seed weight from two soybean populations. Crop Sci. 2004;44(4):1218-25.
Gai J, Wang Y, Wu X, Chen S A. comparative study on segregation analysis and QTL mapping of quantitative traits in plants-with a case in soybean. Front Agric China. 2007;1(1):1-7.
Ha B, Kim H, Velusamy V, Vuong T, Nguyen H, Shannon J, Lee J. Identification of quantitative trait loci controlling linolenic acid concentration in PI483463 (Glycine soja). Theor Appl Genet. 2014;127(7):1501-12.
Han Y, Teng W, Wang Y, Zhao X, Wu L, Li D, Li W.Unconditional and conditional QTL underlying the genetic interrelationships between soybean seed isoflavone, and protein or oil contents. Plant Breed. 2015;134(3):300-9.
Hyten DL, Pantalone VR, Sams CE, Saxton AM, Landau-Ellis D, Stefaniak TR, Schmidt ME. Seed quality QTL in a prominent soybean population. Theor Appl Genet. 2004;109(3):552-61.
Kabelka EA, Diers BW, Fehr WR, LeRoy AR, Baianu IC, You T Neece DJ, Nelson RL. Putative alleles for increased yield from soybean plant introductions. Crop Sci. 2004;44(3):784-91.
Kim H, Kim Y, Kim S, Son B, Choi Y, Kang J, Park Y, Cho Y, Choi I. Analysis of quantitative trait loci (QTLs) for seed size and fatty acid composition using recombinant inbred lines in soybean. J Life Sci. 2010;20(8):1186-92.
Lee SH, Bailey MA, Mian MAR, Carter TE Jr, Shipe ER, Ashley DA, Parrott WA, Hussey RS, Boerma HR. RFLP loci associated with soybean seed protein and oil content across populations and locations. Theor Appl Genet. 1996;93(5-6):649-57.
Leite D, Pinheiro J, Campos J, Mauro A, Uneda-Trevisoli S. QTL mapping of soybean oil content for marker-assisted selection in plant breeding program. Genet Mol Res. 2016;15(1):1-11.
Liang H, Yu Y, Wang S, Lian Y, Wang T, Wei Y, Gong P, Liu X, Fang X, Zhang M. QTL Mapping of Isoflavone, Oil and Protein Contents in Soybean (Glycine max L. Merr.). Agric Sci China. 2010;9(8):1108-16.
Li B, Fan S, Yu F, Chen Y, Zhang F, Han F, Yan S, Wang L, Sun J. High‑resolution mapping of QTL for fatty acid composition in soybean using specific‑locus amplified fragment sequencing. Theor Appl Genet. 2017;130:1467-79.
Li D, Sun M, Han Y, Teng W, Li W. Identification of QTL underlying soluble pigment content in soybean stems related to resistance to soybean white mold (Sclerotinia sclerotiorum). Euphytica. 2010;172(1):49-57.
Li H, Zhao T, Wang Y, Yu D, Chen S, Zhou R, Gai J. Genetic structure composed of additive QTL, epistatic QTL pairs and collective unmapped minor QTL conferring oil content and fatty acid components of soybeans. Euphytica. 2011;182(1):117-32.
Li Z, Wilson RF, Rayford WE, Boerma HR. Molecular mapping genes conditioning reduced palmitic acid content in N87-2122-4 soybean. Crop Sci. 2002;42(2):373-8.
Mansur LM, Lark KG, Kross H, Oliveira A. Interval mapping of quantitative trait loci for reproductive, morphological, and seed traits of soybean (Glycine max L.). Theor Appl Genet. 1993;86(8):907-13.
Mansur LM, Orf JH, Chase K, Jarvik T, Cregan PB, Lark KG. Genetic mapping of agronomic traits using recombinant inbred lines of soybean. Crop Sci. 1996;36(5):1327-36.
Mao T, Jiang Z, Han Y, Teng W, Zhao X, Li W. Identification of quantitative trait loci underlying seed protein and oil contents of soybean across multi-genetic backgrounds and environments. Plant Breed. 2013;132(6):630-41.
Moongkanna J, Nakasathien S, Novitzky W, Kwanyen P, Sinchaisri P, Srinives P. SSR Markers Linking to Seed Traits and Total Oil Content in Soybean. Thai J Agric Sci. 2011;44(4):233-41.
Orf JH, Chase K, Jarvik T, Mansur LM, Cregan PB, Adler FR, Lark KG. Genetics of soybean agronomic traits: I. Comparison of three related recombinant inbred populations. Crop Sci. 1999;39(6):1642-51.
Palomeque L, Liu L, Li W, Hedges B, Cober E R, Rajcan I. QTL in mega-environments: II. Agronomic trait QTL co-localized with seed yield QTL detected in a population derived from a cross of high-yielding adapted ×high-yielding exotic soybean lines. Theor Appl Genet. 2009;119(3):429-36.
Panthee D, Pantalone V, Saxton A. Modifier QTL for fatty acid composition in soybean oil. Euphytica. 2006;152(1):67-73.
Panthee DR, Pantalone VR, West DR, Saxton AM, Sams CE. Quantitative trait loci for seed protein and oil concentration, and seed size in soybean. Crop Sci. 2005;45(5):2015-22.
Pathan S, Vuong T, Clark K, Lee J, Shannon J, Roberts C, Ellersieck M, Burton J, Cregan P, Hyten D, Nguyen H, Sleper D. Genetic mapping and confirmation of quantitative trait loci for seed protein and oil contents and seed weight in soybean. Crop Sci. 2013;53:765-74.
Patil G, Vuong TD, Kale S, Valliyodan B , Deshmukh R, Zhu C, Wu X, Bai Y, Yungbluth D, Lu F, Kumpatla S, Shannon JG, Varshney RK , Nguyen HT. Dissecting genomic hotspots underlying seed protein, oil, and sucrose content in an interspecific mapping population of soybean using high-density linkage mapping. Plant Biotechnol J. 2018;16:1939-53.
Qiu BX, Arelli PR, Sleper DA. RFLP markers associated with soybean cyst nematode resistance and seed composition in a 'Peking'×'Essex' population. Theor. Appl. Genet. 1999;98(3-4):356-64.
Qi Z, Wu Q, Han X, Sun Y, Du X, Liu C, Jiang H, Hu G, Chen Q. Soybean oil content QTL mapping and integrating with meta-analysis method for mining genes. Euphytica. 2011;179:499-514.
Reinprecht Y, Poysa V, Yu K, Rajcan I, Ablett G, Pauls K.Seed and agronomic QTL in low linolenic acid, lipoxygenase-free soybean (Glycine max (L.) Merrill) germplasm. Genome. 2006;49(12):1510-27.
Rossi M, Orf J, Liu L, Dong Z, Rajcan I. Genetic basis of soybean adaptation to North American vs. Asian mega-environments in two independent populations from Canadian×Chinese crosses. Theor Appl Genet. 2013;126(7):1809-23.
Sams C, Schmidt M, Saxton A, Pantalone V, Hyten D. Molecular mapping and identification of soybean fatty acid modifier quantitative trait loci. J Am Oil Chem Soc. 2004;81(12):1115-8.
Sebolt AM, Shoemaker RC, Diers BW. Analysis of a quantitative trait locus allele from wild soybean that increases seed protein concentration in soybean. Crop Sci. 2000;40(5):1438-44.
Shibata M, Takayama K, Ujiie A, Yamada T, Abe J, Kitamura, K. Genetic relationship between lipid content and linolenic acid concentration in soybean seeds. Breed Sci. 2008;58(4):361-6.
Specht JE, Chase K, Macrander M, Graef GL, Chung J, Markwell JP, Germann M, Orf JH, Lark KG. Soybean Response to Water: A QTL analysis of drought tolerance. Crop Sci. 2001;41(2):493-509.
Spencer M, Landau-Ellis D, Meyer E, Pantalone V. Molecular markers associated with linolenic acid in soybean. J Am Oil Chem Soc. 2004;81(6):559-62.
Sun Y, Luan H, Qi Z, Shan D, Liu C, Hu G, Chen Q, Qi Z, Wu Q, Han X, Sun Y, Du X, Liu C, Jiang H, Hu G, Chen Q, Shan D. An integrated quantitative trait locus map of oil content in soybean, Glycine max (L.) Merr., generated using a meta-analysis method for mining genes. Euphytica. 2011;179(3):499-514.
Tajuddin T, Watanabe S, Yamanaka N, Harada K. Analysis of quantitative trait loci for protein and lipid contents in soybean seeds using recombinant inbred lines. Breed Sci. 2003;53(2):133-40.
Wang X, Jiang G, Green M, Scott R, Hyten D, Cregan P. Quantitative trait locus analysis of saturated fatty acids in a population of recombinant inbred lines of soybean. Mol Breed. 2012;30(2):1163-79.
Wang X, Jiang G, Green M, Scott R, Song Q, Hyten D, Cregan P. Identification and validation of quantitative trait loci for seed yield, oil and protein contents in two recombinant inbred line populations of soybean. Mol Genet Genomics. 2014;289(5):935-49.
Xie D, Han Y, Zeng Y, Cheng W, Teng W, Li W. SSR- and SNP-related QTL underlying linolenic acid and other fatty acid contents in soybean seeds across multiple environments. Mol Breed. 2012;30(1):169-79.
Zhang W, Wang Y, Luo G, Zhang J, He C, Wu X, Gai J, Chen S. QTL mapping of ten agronomic traits on the soybean (Glycine max L. Merr) genetic map and their association with EST markers. Theor Appl Genet. 2004;108:1131-9.
