# Supplementary material for: Quantitative trait loci analysis of seed oil content and composition of wild and cultivated soybean
Source: BMC Plant Biol. 2020 Jan 31;20:51. doi: 10.1186/s12870-019-2199-7 (PMC6995124; doi:10.1186/s12870-019-2199-7)
Supplement: Supplementary file 9 — Additional file 9. Candidate genes involved in lipid metabolism within the 24 stable QTL intervals. [file 12870_2019_2199_MOESM9_ESM.xlsx]

## Sheet: Sheet1
Additional file 9 The candidate genes involved in lipid metabolism within the 24 stable QTL intervals
QTL	Candidate gene	Homologous gene	Gene Ontology	Gene annotation
qOC2-1	Glyma.02g071000	AT5G56350	Pyruvate kinase	GmPK
qOC2-1	Glyma.02g071100	AT5G56350	Pyruvate kinase	GmPK
qOC2-1	Glyma.02g059300	AT4G36830	Fatty acyl-CoA elongase
qOC2-1	Glyma.02g062600	AT2G23540	Triacylglycerol lipase
qOC2-1	Glyma.02g065400	AT5G23670	Serine C-palmitoyltransferase
qOC2-1	Glyma.02g067800	AT5G13900	Lipid-transfer protein (LTP)
qOC8-1	Glyma.08g100400	AT1G30370	Phospholipase A (PLA)
qOC8-1	Glyma.08g102100	AT1G24360	Ketoacyl-ACP Reductase (KAR)	GmFabG
qOC8-1	Glyma.08g102400	AT1G67600	Phosphatidate Phosphatase (PAP2)
qOC8-1	Glyma.08g102900	AT1G67560	Lipoxygenase (LOX)
qOC8-1	Glyma.08g112300	AT2G44290	Lipid Transfer Protein (LTP)
qOC8-1	Glyma.08g120700	AT5G45670	Triacylglycerol lipase
qOC8-2	Glyma.08g126700	AT4G35790	Phospholipase D (PLD)
qOC8-2	Glyma.08g127700	AT1G10900	Phosphatidylinositol-Phosphate Kinase
qOC8-2	Glyma.08g131700	AT3G26430	GDSL-like Lipase/Acylhydrolase
qOC8-2	Glyma.08g134500	AT5G09430	Triacylglycerol lipase
qOC8-2	Glyma.08g136400	AT4G39850	Long-chain acyl-CoA transporter
qOC15-1	Glyma.15g042500	AT2G28630	3-Ketoacyl-CoA Synthase (KCS)	GmKCS
qOC15-1	Glyma.15g043900	AT3G45770	Trans-2-enoyl-CoA reductase (NADPH)
qOC15-1	Glyma.15g046300	AT1G71160	3-Ketoacyl-CoA Synthase (KCS)	GmKCS
qOC15-1	Glyma.15g047800	AT1G33270	Triacylglycerol lipase
qOC15-1	Glyma.15g051100	AT5G57190	Phosphatidylserine decarboxylase (PSD)
qOC15-1	Glyma.15g052200	AT5G64080	Lipid Transfer Protein (LTP)
qOC15-1	Glyma.15g052500	AT5G10160	3-Hydroxyacyl-ACP Dehydrase (HAD)	GmFabZ
qOC15-1	Glyma.15g053900	AT5G09430	Acylglycerol lipase
qOC15-1	Glyma.15g055500	AT5G12200	Amidohydrolase
qOC15-1	Glyma.15g059500	AT1G72680.	Alcohol dehydrogenase
qOC15-1	Glyma.15g060700	AT5G64440	Fatty Acid Amide Hydrolase
qOC15-1	Glyma.15g067800	AT4G21540	Long Chain Base Kinase
qOC15-2	Glyma.15g053900	AT5G09430	Acylglycerol lipase
qOC15-2	Glyma.15g055500	AT5G12200	Amidohydrolase
qOC15-2	Glyma.15g059500	AT1G72680.	Alcohol dehydrogenase
qOC15-2	Glyma.15g060700	AT5G64440	Fatty Acid Amide Hydrolase
qOC15-2	Glyma.15g067800	AT4G21540	Long Chain Base Kinase (LCBK)
qOC20-1	Glyma.20g081500	AT4G13550	Triacylglycerol lipase
qOC20-1	Glyma.20g085600	AT5G42870	Phosphatidate Phosphatase (PAP2)
qOC20-1	Glyma.20g088000	AT4G33110.	Methyltransferase
qOC20-1	Glyma.20g090900	AT1G62290	Aspartyl proteases
qOC20-1	Glyma.20g092000	AT1G11910	Aspartyl proteases
qOC20-2	Glyma.20g090900	AT1G62290	Aspartyl proteases
qOC20-2	Glyma.20g092000	AT1G11910	Aspartyl proteases
qPA10-1	Glyma.10g062900	AT3G53130	Cytochrome P450
qPA10-1	Glyma.10g065000	AT3G52990	Pyruvate kinase	GmPK
qPA10-1	Glyma.10g063600	AT2G36670	Aspartyl protease
qPA10-1	Glyma.10g069500	AT5G49760	Serine/threonine protein kinase
qPA10-1	Glyma.10g070500	AT5G03610	GDSL-like Lipase/Acylhydrolase
qPA10-1	Glyma.10g071000	AT3G52820	Acid phosphatase
qPA10-1	Glyma.10g076500	AT5G45910	GDSL-like Lipase/Acylhydrolase
qPA13-1	Glyma.13g106100	AT2G19450	Diacylglycerol acyltransferase (DGAT)	GmDGAT
qPA13-1	Glyma.13g108100	AT5G13640	Phospholipid:diacylglycerol acyltransferase (PDAT)	GmPDAT
qPA13-1	Glyma.13g110700	AT2G05940	Serine/threonine protein kinase
qPA13-1	Glyma.13g112700	AT1G74960	3-ketoacyl-ACP synthase II (KAS II)	GmFabF
qPA13-1	Glyma.13g114000	AT3G43190	Sucrose synthase
qPA13-1	Glyma.13g114800	AT3G14270	Phosphatidylinositol-Phosphate Kinase III
qPA13-1	Glyma.13g116700	AT1G11910	Aspartyl protease
qPA13-1	Glyma.13g118300	AT1G48300	Diacylglycerol Acyltransferase (DGAT)	GmDGAT
qPA13-1	Glyma.13g121500	AT2G42450	Lipid Acylhydrolase-like (LAH)
qPA13-1	Glyma.13g127200	AT4G28660	Photosystem II reaction center PSB28
qPA13-1	Glyma.13g128000	AT2G04540	3-ketoacyl-ACP synthase I (KAS I)	GmFabB
qPA13-1	Glyma.13g129100	AT3G09270	Glutathione transferase
qPA13-1	Glyma.13g129900	AT4G28780	Triacylglycerol lipase
qPA13-1	Glyma.13g131400	AT5G02540	Alcohol dehydrogenases
qPA13-1	Glyma.13g134500	AT3G09560	Phosphatidate Phosphatase (PAP2)
qPA13-1	Glyma.13g137800	AT5G03080	Phosphatidate Phosphatase (PAP2)
qPA13-1	Glyma.13g139800	AT3G09780	Serine/threonine protein kinase
qPA13-1	Glyma.13g147500	AT3G53130	Cytochrome P450
qPA13-1	Glyma.13g149800	AT3G52990	Pyruvate kinase	GmPK
qPA13-1	Glyma.13g148100	AT2G36670	Aspartyl protease
qPA15-1	Glyma.15g042500	AT2G28630	3-Ketoacyl-CoA Synthase (KCS)	GmKCS
qPA15-1	Glyma.15g043900	AT3G45770	Trans-2-enoyl-CoA reductase (NADPH)
qPA15-1	Glyma.15g046300	AT1G71160	3-Ketoacyl-CoA Synthase (KCS)	GmKCS
qPA15-1	Glyma.15g047800	AT1G33270	Triacylglycerol lipase
qPA15-1	Glyma.15g051100	AT5G57190	Phosphatidylserine decarboxylase (PSD)
qPA15-1	Glyma.15g052200	AT5G64080	Lipid Transfer Protein (LTP)
qPA15-1	Glyma.15g052500	AT5G10160	3-Hydroxyacyl-ACP Dehydrase (HAD)	GmFabZ
qPA16-1	Glyma.16g005800	AT5G13640	Phospholipid:diacylglycerol acyltransferase (PDAT)	GmPDAT
qPA16-1	Glyma.16g008700	AT1G17420	Lipoxygenase
qPA16-1	Glyma.16g009100	AT3G14075	Diacylglycerol lipase
qPA16-1	Glyma.16g011300	AT4G25050	Acyl carrier protein (ACP)	GmACP
qPA16-1	Glyma.16g012300	AT3G14205	Phosphoinositide Phosphatase
qPA16-1	Glyma.16g012400	AT1G53920	GDSL-like Lipase/Acylhydrolase
qPA16-1	Glyma.16g012500	AT1G53920	GDSL-like Lipase/Acylhydrolase
qPA16-1	Glyma.16g013500	AT3G14270	Phosphatidylinositol-Phosphate Kinase III
qSA14-1	Glyma.14g149700	AT1G77590	Long chain acyl-CoA synthetase (LACS)
qSA14-1	Glyma.14g150100	AT3G26430	GDSL-like Lipase/Acylhydrolase
qSA14-1	Glyma.14g150200	AT3G26430	GDSL-like Lipase/Acylhydrolase
qSA14-1	Glyma.14g151400	AT1G75630	ATPase
qSA14-1	Glyma.14g152100	AT1G44170	Aldehyde dehydrogenase
qSA14-1	Glyma.14g152300	AT1G77480	Aspartyl protease
qSA14-1	Glyma.14g152900	AT1G21720	20S proteasome
qSA14-1	Glyma.14g154900	AT1G21610	Wound-responsive family protein
qSA14-1	Glyma.14g155700	AT4G16230	GDSL-like Lipase/Acylhydrolase
qSA14-2	Glyma.14g164100	AT3G26430	GDSL-like Lipase/Acylhydrolase
qSA14-3	Glyma.14g171600	AT1G36050	COPII_vesicle_protein
qSA14-3	Glyma.14g173500	AT1G55020	Lipoxygenase
qOA11-1	Glyma.11g144000	AT2G28670	Dirigent protein
qOA11-1	Glyma.11g144200	AT2G28670	Dirigent protein
qOA11-1	Glyma.11g148900	AT2G41540	Glycerol-3-Phosphate Dehydrogenase (GPDH)
qOA11-1	Glyma.11g150000	AT4G30880	Lipid transfer protein (LTP)
qOA11-1	Glyma.11g155500	AT3G07960	Phosphatidylinositol-Phosphate Kinase type IB
qOA11-1	Glyma.11g161400	AT2G45150	CDP-DAG Synthase
qOA11-1	Glyma.11g164500	AT2G30200	Malonyl-CoA : ACP Malonyltransferase (MCMT)	GmFabD
qOA11-1	Glyma.11g165300	AT1G15080	Phosphatidate Phosphatase (PAP2)
qOA11-1	Glyma.11g166100	AT2G30110	Ubiquitin activating enzyme UBA1
qOA11-1	Glyma.11g174100	AT5G05580	Omega-3-fatty acid desaturase 3	GmFAD3
qOA11-1	Glyma.11g175900	AT5G58860	Fatty acid omega-hydroxylase
qOA11-1	Glyma.11g178400	AT1G07230	Phospholipase C (PLC)
qOA11-1	Glyma.11g184700	AT2G27600	ATPase
qOA11-1	Glyma.11g185000	AT4G33790	Fatty-acyl-CoA reductase
qOA11-1	Glyma.11g185100	AT4G33790	Fatty-acyl-CoA reductase
qOA11-1	Glyma.11g185200	AT4G33790	Fatty-acyl-CoA reductase
qOA11-1	Glyma.11g185300	AT4G33790	Fatty-acyl-CoA reductase
qOA11-1	Glyma.11g186200	AT4G31050	Lipoyltransferase
qOA15-1	Glyma.15g046300	AT1G71160	3-Ketoacyl-CoA Synthase (KCS)	GmKCS
qOA15-1	Glyma.15g047800	AT1G33270	Triacylglycerol lipase
qOA15-1	Glyma.15g051100	AT5G57190	Phosphatidylserine decarboxylase (PSD)
qOA15-1	Glyma.15g052200	AT5G64080	Lipid Transfer Protein (LTP)
qOA15-1	Glyma.15g052500	AT5G10160	3-Hydroxyacyl-ACP Dehydrase (HAD)	GmFabZ
qOA15-1	Glyma.15g053900	AT5G09430	Acylglycerol lipase
qOA15-1	Glyma.15g055500	AT5G12200	Amidohydrolase
qLA5-1	Glyma.05g192700	AT2G13610	Long-chain acyl-CoA transporter
qLA5-1	Glyma.05g194100	AT3G52430	Triglyceride lipase
qLA5-1	Glyma.05g195500	AT5G64440	Fatty acid amide hydrolase (FAAH)
qLA5-1	Glyma.05g195900	AT5G08720	Polyketide cyclase / dehydrase and lipid transport
qLA5-1	Glyma.05g197200	AT1G21980	Phosphatidylinositol-Phosphate Kinase IB
qLA5-1	Glyma.05g199000	AT5G07360	Fatty acid amide hydrolase (FAAH)
qLA5-1	Glyma.05g200700	AT5G13300	GTPase-activating protein
qLA5-1	Glyma.05g201300	AT4G25050	Acyl Carrier Protein (ACP)	GmACP
qLA5-1	Glyma.05g203000	AT5G41040	Aliphatic Suberin Feruloyl Transferase (ASFT)
qLA5-1	Glyma.05g203300	AT3G47350	Beta-hydroxysteroid dehydrogenase
qLA5-1	Glyma.05g208800	AT4G11410	Alcohol dehydrogenases
qLA5-1	Glyma.05g208900	AT2G45970	Fatty Acyl omega Hydroxylase (FAH)
qLA5-1	Glyma.05g216600	AT4G23850	Long chain acyl-CoA synthetase (LACS)
qLA5-1	Glyma.05g217400	AT4G10955	Triglyceride lipase
qLA5-1	Glyma.05g217600	AT2G46500	Phosphatidylinositol-4-Kinase
qLA5-1	Glyma.05g218600	AT5G46290	3-ketoacyl-ACP-synthase I (KASI)	GmFabB
qLA5-2	Glyma.05g203000	AT5G41040	Aliphatic Suberin Feruloyl Transferase (ASFT)
qLA5-2	Glyma.05g203300	AT3G47350	Beta-hydroxysteroid dehydrogenase
qLA5-2	Glyma.05g208800	AT4G11410	Alcohol dehydrogenases
qLA5-2	Glyma.05g208900	AT2G45970	Fatty Acyl omega Hydroxylase (FAH)
qLA5-2	Glyma.05g216600	AT4G23850	Long chain acyl-CoA synthetase (LACS)
qLA5-2	Glyma.05g217400	AT4G10955	Triglyceride lipase
qLA5-2	Glyma.05g217600	AT2G46500	Phosphatidylinositol-4-Kinase
qLA5-2	Glyma.05g218600	AT5G46290	3-ketoacyl-ACP-synthase I (KASI)	GmFabB
qLA5-2	Glyma.05g219900	AT4G24050	Alcohol_dehydrogenases
qLA5-2	Glyma.05g221100	AT5G35360	Acetyl-CoA carboxylase (ACCase)	GmACCase
qLA5-2	Glyma.05g221700	AT2G38670	Phosphorylethanolamine cytidyltransferase (PECT)
qLA5-2	Glyma.05g226800	AT2G19880	Glucosylceramide Synthase (GCS)
qLA5-2	Glyma.05g227400	AT1G79750	NADP+-dependent malic enzyme
qLA11-1	Glyma.11g144000	AT2G28670	Dirigent protein
qLA11-1	Glyma.11g144200	AT2G28670	Dirigent protein
qLA11-1	Glyma.11g148900	AT2G41540	Glycerol-3-Phosphate Dehydrogenase (GPDH)
qLA11-1	Glyma.11g150000	AT4G30880	Lipid transfer protein (LTP)
qLA11-1	Glyma.11g154100	AT3G07940	GTPase activating protein
qLA11-1	Glyma.11g155500	AT3G07960	Phosphatidylinositol-Phosphate Kinase IB
qLA11-1	Glyma.11g161400	AT2G45150	CDP-DAG Synthase
qLA11-1	Glyma.11g164500	AT2G30200	Malonyl-CoA : ACP Malonyltransferase (MCMT)	GmFabD
qLA11-1	Glyma.11g165300	AT1G15080	Phosphatidate Phosphatase (PAP2)
qLA11-1	Glyma.11g166100	AT2G30110	Ubiquitin activating enzyme UBA1
qLA11-1	Glyma.11g174100	AT5G05580	Omega-3-fatty acid desaturase 3	GmFAD3
qLA11-1	Glyma.11g175900	AT5G58860	Fatty acid omega-hydroxylase
qLA11-1	Glyma.11g178400	AT1G07230	Phospholipase C (PLC)
qLA11-1	Glyma.11g182900	AT4G00830	RNA-binding (RRM/RBD/RNP motifs) family protein
qLA11-1	Glyma.11g184700	AT2G27600	ATPase
qLA11-1	Glyma.11g185000	AT4G33790	Fatty-acyl-CoA reductase
qLA11-1	Glyma.11g185100	AT4G33790	Fatty-acyl-CoA reductase
qLA11-1	Glyma.11g185200	AT4G33790	Fatty-acyl-CoA reductase
qLA11-1	Glyma.11g185300	AT4G33790	Fatty-acyl-CoA reductase
qLA11-1	Glyma.11g186200	AT4G31050	Lipoyltransferase
qLA11-2	Glyma.11g190400	AT3G44830	Phospholipid : Diacylglycerol Acyltransferase (PDAT)	GmPDAT
qLA11-2	Glyma.11g190600	AT5G22810	Ttriacylglycerol lipase
qLA11-2	Glyma.11g194500	AT4G05160	Acyl-CoA synthase	GmACS
qLNA5-1	Glyma.05g145600	AT1G67600	Phosphatidate Phosphatase (PAP2)
qLNA5-1	Glyma.05g147700	AT1G27950	Lipid Transfer Protein (LTP)
qLNA5-1	Glyma.05g148100	AT1G27320	Histidine Kinase
qLNA5-1	Glyma.05g149800	AT2G31980	Phytocystatin
qLNA5-1	Glyma.05g152600	AT4G31500	Cytochrome P450
qLNA5-1	Glyma.05g154600	AT2G44300	Lipid Transfer Protein (LTP)
qLNA14-1	Glyma.14g191000	AT2G29590	Acyl-CoA hydrolase
qLNA14-1	Glyma.14g186900	AT5G50850	Pyruvate dehydrogenase, E1	GmPDH
qLNA14-1	Glyma.14g192500	AT5G58860	Fatty acid omega-hydroxylase
qLNA15-1	Glyma.15g030000	AT3G59420	Serine/threonine protein kinase
qLNA15-1	Glyma.15g034100	AT3G57650	Lysophosphatidic acid acyltransferase (LPAAT)	GmLPAAT
qLNA15-1	Glyma.15g034400	AT4G36250	Aldehyde dehydrogenase
qLNA15-1	Glyma.15g042500	AT2G28630	3-Ketoacyl-CoA Synthase (KCS)	GmKCS
qLNA15-1	Glyma.15g043900	AT3G45770	Trans-2-enoyl-CoA reductase (NADPH)
qLNA15-2	Glyma.15g046300	AT1G71160	3-Ketoacyl-CoA Synthase (KCS)	GmKCS
qLNA15-2	Glyma.15g047800	AT1G33270	Triacylglycerol lipase
qLNA15-2	Glyma.15g051100	AT5G57190	Phosphatidylserine decarboxylase (PSD)
qLNA15-2	Glyma.15g052200	AT5G64080	Lipid Transfer Protein (LTP)
qLNA15-2	Glyma.15g052500	AT5G10160	3-Hydroxyacyl-ACP Dehydrase (HAD)	GmFabZ
qLNA15-2	Glyma.15g053900	AT5G09430	Acylglycerol lipase
qLNA15-2	Glyma.15g055500	AT5G12200	Amidohydrolase
qLNA15-2	Glyma.15g059500	AT1G72680	Alcohol dehydrogenase
qLNA15-2	Glyma.15g060700	AT5G64440	Fatty Acid Amide Hydrolase
qLNA15-2	Glyma.15g067800	AT4G21540	Long Chain Base Kinase (LCBK)
