# Supplementary material for: Quantitative trait loci analysis of seed oil content and composition of wild and cultivated soybean
Source: BMC Plant Biol. 2020 Jan 31;20:51. doi: 10.1186/s12870-019-2199-7 (PMC6995124; doi:10.1186/s12870-019-2199-7)
Supplement: Supplementary file 10 — Additional file 10. Candidate genes encoding transcription factor involved in lipid metabolism within the 24 stable QTL intervals. [file 12870_2019_2199_MOESM10_ESM.xlsx]

## Sheet: Sheet1
Additional file 10 The candidate gene encoding transcription factor involved in lipid metabolism within the 24 stable QTL intervals
QTL	Candidate gene	Homologous gene	Gene Ontology	Gene annotation
qOC2-1	Glyma.02g058800	AT3G50870	bZIP protein
qOC2-1	Glyma.02g058400	AT5G66730	C2H2 potein
qOC2-1	Glyma.02g058500	AT5G66730	C2H2 potein
qOC2-1	Glyma.02g062700	AT4G36710	Dof protein
qOC2-1	Glyma.02g066200	AT4G36730	AP2 protein
qOC2-1	Glyma.02g067600	AT4G36740	AP2 protein
qOC2-1	Glyma.02g070900	AT4G36870	MYB-like protein
qOC2-1	Glyma.02g056600	AT3G50410	GATA protein
qOC2-1	Glyma.02g058700	AT5G61890	GRAS protein
qOC2-1	Glyma.02g058900	AT5G13910	HD-ZIP protein
qOC2-1	Glyma.02g070000	AT3G04070	NAC protein
qOC2-1	Glyma.02g070600	AT5G18270	NAC protein
qOC2-1	Glyma.02g060000	AT3G04030	TALE protein
qOC8-1	Glyma.08g100100	AT1G30330	ARF protein
qOC8-1	Glyma.08g100900	AT1G67710	ARR-B protein
qOC8-1	Glyma.08g115300	AT1G67310	bZIP protein
qOC8-1	Glyma.08g105200	AT2G03710	CAMTA protein
qOC8-1	Glyma.08g115900	AT1G24260	Dof protein
qOC8-1	Glyma.08g116700	AT4G13980	MYB-like protein
qOC8-1	Glyma.08g108600	AT5G05790	HSF protein
qOC8-1	Glyma.08g119900	AT1G75390	HSF protein
qOC8-1	Glyma.08g105400	AT2G34140	MIKC_MADS protein
qOC8-1	Glyma.08g105500	AT2G38300	MIKC_MADS protein
qOC8-1	Glyma.08g120600	AT1G29280	MIKC_MADS protein
qOC8-1	Glyma.08g110200	AT4G18880	MYB-like protein
qOC8-1	Glyma.08g118200	AT4G18960	WRKY protein
qOC8-2	Glyma.08g126500	AT1G30500	bZIP protein
qOC8-2	Glyma.08g140100	AT2G34710	bZIP protein
qOC8-2	Glyma.08g126300	AT4G06634	C2H2 potein
qOC8-2	Glyma.08g134700	AT1G58110	C2H2 potein
qOC8-2	Glyma.08g135200	AT4G20380	CAMTA protein
qOC8-2	Glyma.08g137800	AT4G40060	EIL protein
qOC8-2	Glyma.08g137600	AT5G22890	AP2 protein
qOC8-2	Glyma.08g124400	AT5G64220	HD-ZIP protein	GmZIP
qOC8-2	Glyma.08g132800	AT4G39780	HD-ZIP protein
qOC8-2	Glyma.08g129400	AT5G10120	LSD protein
qOC8-2	Glyma.08g124200	AT5G65210	NF-YA protein	GmNF-YA
qOC15-1	Glyma.15g044400	AT2G28550	AP2 protein
qOC15-1	Glyma.15g067900	AT4G32010	B3 protein
qOC15-1	Glyma.15g061400	AT4G37850	bHLH protein
qOC15-1	Glyma.15g062600	AT5G54680	bHLH protein
qOC15-1	Glyma.15g063000	AT5G54680	bHLH protein
qOC15-1	Glyma.15g063900	AT4G21330	bHLH protein
qOC15-1	Glyma.15g064000	AT4G21330	bHLH protein
qOC15-1	Glyma.15g064500	AT3G20640	bHLH protein
qOC15-1	Glyma.15g049000	AT5G44080	bZIP protein
qOC15-1	Glyma.15g040700	AT2G28710	C2H2 potein
qOC15-1	Glyma.15g054200	AT1G22310	C2H2 potein
qOC15-1	Glyma.15g053600	AT5G64220	CAMTA protein
qOC15-1	Glyma.15g039300	AT3G55370	Dof protein
qOC15-1	Glyma.15g044800	AT2G28510	Dof protein
qOC15-1	Glyma.15g045700	AT3G20750	GATA protein
qOC15-1	Glyma.15g063300	AT1G61730	GeBP protein
qOC15-1	Glyma.15g036900	AT2G29060	GRAS protein
qOC15-1	Glyma.15g037000	AT2G37650	GRAS protein
qOC15-1	Glyma.15g037100	AT1G07530	GRAS protein
qOC15-1	Glyma.15g037200	AT1G07530	GRAS protein
qOC15-1	Glyma.15g045200	AT2G28500	LBD protein
qOC15-1	Glyma.15g057900	AT2G22540	MIKC_MADS protein
qOC15-1	Glyma.15g058000	AT2G22540	MIKC_MADS protein
qOC15-1	Glyma.15g059600	AT4G37940	MIKC_MADS protein
qOC15-1	Glyma.15g041100	AT3G46130	MYB protein
qOC15-1	Glyma.15g066800	AT4G21440	MYB protein
qOC15-1	Glyma.15g037300	AT1G07540	MYB-like protein
qOC15-1	Glyma.15g069300	AT1G61215	MYB-like protein
qOC15-1	Glyma.15g051200	AT5G64530	NAC protein
qOC15-1	Glyma.15g070300	AT1G61110	NAC protein
qOC15-1	Glyma.15g039600	AT5G59340	WOX protein
qOC15-2	Glyma.15g067900	AT4G32010	B3 protein
qOC15-2	Glyma.15g061400	AT4G37850	bHLH protein
qOC15-2	Glyma.15g062600	AT5G54680	bHLH protein
qOC15-2	Glyma.15g063000	AT5G54680	bHLH protein
qOC15-2	Glyma.15g063900	AT4G21330	bHLH protein
qOC15-2	Glyma.15g064000	AT4G21330	bHLH protein
qOC15-2	Glyma.15g064500	AT3G20640	bHLH protein
qOC15-2	Glyma.15g054200	AT1G22310	C2H2 potein
qOC15-2	Glyma.15g053600	AT5G64220	CAMTA protein
qOC15-2	Glyma.15g063300	AT1G61730	GeBP protein
qOC15-2	Glyma.15g057900	AT2G22540	MIKC_MADS protein
qOC15-2	Glyma.15g058000	AT2G22540	MIKC_MADS protein
qOC15-2	Glyma.15g059600	AT4G37940	MIKC_MADS protein
qOC15-2	Glyma.15g066800	AT4G21440	MYB protein
qOC15-2	Glyma.15g069300	AT1G61215	MYB-like protein
qOC15-2	Glyma.15g070300	AT1G61110	NAC protein
qOC20-1	Glyma.20g088600	AT4G14410	bHLH protein
qOC20-1	Glyma.20g091200	AT1G09530	bHLH protein
qOC20-1	Glyma.20g093700	AT5G26749	C3H protein
qOC20-1	Glyma.20g082300	AT4G13480	MYB protein
qOC20-1	Glyma.20g090700	AT1G09540	MYB protein
qOC20-2	Glyma.20g088600	AT4G14410	bHLH protein
qOC20-2	Glyma.20g091200	AT1G09530	bHLH protein
qOC20-2	Glyma.20g093700	AT5G26749	C3H protein
qOC20-2	Glyma.20g090700	AT1G09540	MYB protein
qPA10-1	Glyma.10g076100	AT5G06250	B3 protein	GmB3
qPA10-1	Glyma.10g071700	AT2G36270	bZIP protein	GmZIP
qPA10-1	Glyma.10g078200	AT2G36010	E2F/DP protein
qPA10-1	Glyma.10g066900	AT2G36450	AP2 protein
qPA10-1	Glyma.10g067000	AT4G25490	AP2 protein
qPA10-1	Glyma.10g067200	AT3G52910	GRF protein
qPA10-1	Glyma.10g064700	AT5G03790	HD-ZIP protein
qPA10-1	Glyma.10g066100	AT5G03720	HSF protein
qPA10-1	Glyma.10g077000	AT1G61110	NAC protein
qPA10-1	Glyma.10g077400	AT1G61110	NAC protein
qPA10-1	Glyma.10g081700	AT2G35940	TALE protein
qPA10-1	Glyma.10g064900	AT1G76870	Trihelix protein
qPA10-1	Glyma.10g065100	AT3G10030	Trihelix protein
qPA10-1	Glyma.10g066800	AT5G03680	Trihelix protein
qPA10-1	Glyma.10g068900	AT1G28520	VOZ protein
qPA10-1	Glyma.10g069700	AT2G33880	WOX protein
qPA13-1	Glyma.13g112600	AT1G19220	ARF protein
qPA13-1	Glyma.13g140600	AT4G30080	ARF protein
qPA13-1	Glyma.13g105400	AT5G56960	bHLH protein
qPA13-1	Glyma.13g120700	AT4G16430	bHLH protein
qPA13-1	Glyma.13g130100	AT2G20180	bHLH protein
qPA13-1	Glyma.13g120900	AT3G23130	C2H2 potein
qPA13-1	Glyma.13g121000	AT3G09290	C2H2 potein
qPA13-1	Glyma.13g132800	AT2G37430	C2H2 potein
qPA13-1	Glyma.13g133000	AT3G53600	C2H2 potein
qPA13-1	Glyma.13g133100	AT3G53600	C2H2 potein
qPA13-1	Glyma.13g139000	AT5G03150	C2H2 potein
qPA13-1	Glyma.13g146400	AT2G28200	C2H2 potein
qPA13-1	Glyma.13g112400	AT1G19210	AP2 protein
qPA13-1	Glyma.13g122500	AT3G23230	AP2 protein
qPA13-1	Glyma.13g122600	AT3G23240	AP2 protein
qPA13-1	Glyma.13g122700	AT3G23240	AP2 protein
qPA13-1	Glyma.13g122800	AT3G23240	AP2 protein
qPA13-1	Glyma.13g122900	AT3G23240	AP2 protein
qPA13-1	Glyma.13g123000	AT3G23230	AP2 protein
qPA13-1	Glyma.13g123100	AT2G31230	AP2 protein
qPA13-1	Glyma.13g151900	AT2G36450	AP2 protein
qPA13-1	Glyma.13g152000	AT5G51990	AP2 protein
qPA13-1	Glyma.13g126200	AT4G28610	MYB-like protein
qPA13-1	Glyma.13g103900	AT5G56860	GATA protein
qPA13-1	Glyma.13g124900	AT3G54220	GRAS protein
qPA13-1	Glyma.13g109500	AT3G13960	GRF protein
qPA13-1	Glyma.13g102800	AT3G60390	HD-ZIP protein
qPA13-1	Glyma.13g149500	AT5G03790	HD-ZIP protein
qPA13-1	Glyma.13g105700	AT2G26150	HSF protein
qPA13-1	Glyma.13g151200	AT5G03720	HSF protein
qPA13-1	Glyma.13g121300	AT2G42430	LBD protein
qPA13-1	Glyma.13g121400	AT3G58190	LBD protein
qPA13-1	Glyma.13g109100	AT5G35550	MYB protein	GmMYB
qPA13-1	Glyma.13g141900	AT5G57620	MYB protein
qPA13-1	Glyma.13g145800	AT3G53200	MYB protein
qPA13-1	Glyma.13g128500		MYB-like protein
qPA13-1	Glyma.13g136300	AT3G09600	MYB-like protein
qPA13-1	Glyma.13g144600	AT2G37025	MYB-like protein
qPA13-1	Glyma.13g152300	AT5G17300	MYB-like protein
qPA13-1	Glyma.13g107900	AT1G72830	NF-YA protein
qPA13-1	Glyma.13g138200	AT2G37120	S1Fa-like protein
qPA13-1	Glyma.13g144100	AT2G37000	TCP protein
qPA13-1	Glyma.13g149700	AT3G10040	Trihelix protein
qPA13-1	Glyma.13g149900	AT3G10030	Trihelix protein
qPA13-1	Glyma.13g117600	AT4G04450	WRKY protein
qPA15-1	Glyma.15g044400	AT2G28550	AP2 protein
qPA15-1	Glyma.15g049000	AT5G44080	bZIP protein
qPA15-1	Glyma.15g040700	AT2G28710	C2H2 potein
qPA15-1	Glyma.15g039300	AT3G55370	Dof protein
qPA15-1	Glyma.15g044800	AT2G28510	Dof protein
qPA15-1	Glyma.15g045700	AT3G20750	GATA protein
qPA15-1	Glyma.15g045200	AT2G28500	LBD protein
qPA15-1	Glyma.15g041100	AT3G46130	MYB protein
qPA15-1	Glyma.15g051200	AT5G64530	NAC protein
qPA15-1	Glyma.15g039600	AT5G59340	WOX protein
qPA16-1	Glyma.16g007400	AT1G72570	AP2 protein
qPA16-1	Glyma.16g010500	AT5G66840	C3H protein
qPA16-1	Glyma.16g012600	AT3G14230	AP2 protein
qPA16-1	Glyma.16g008200	AT3G13840	GRAS protein
qPA16-1	Glyma.16g007600	AT3G13960	GRF protein
qPA16-1	Glyma.16g012900	AT5G60440	M-type_MADS protein
qPA16-1	Glyma.16g007100	AT4G09460	MYB protein
qPA16-1	Glyma.16g007200	AT5G35550	MYB protein	GmMYB
qPA16-1	Glyma.16g006500	AT1G72650	MYB-like protein
qPA16-1	Glyma.16g011200	AT3G14180	Trihelix protein
qSA14-1	Glyma.14g160700	AT5G53210	bHLH protein
qSA14-1	Glyma.14g155100	AT5G20240	MIKC_MADS protein
qSA14-1	Glyma.14g154400	AT3G13540	MYB protein
qSA14-1	Glyma.14g152700	AT1G01720	NAC protein
qSA14-2	Glyma.14g161900	AT3G57600	AP2 protein
qSA14-3	Glyma.14g171500	AT1G78080	AP2 protein
qOA11-1	Glyma.11g145500	AT2G28350	ARF protein
qOA11-1	Glyma.11g167400	AT3G58120	bZIP protein
qOA11-1	Glyma.11g167600	AT2G42380	bZIP protein
qOA11-1	Glyma.11g167900	AT2G42380	bZIP protein
qOA11-1	Glyma.11g183700	AT1G08320	bZIP protein
qOA11-1	Glyma.11g184000	AT1G08290	C2H2 potein
qOA11-1	Glyma.11g147200	AT2G28450	C3H protein
qOA11-1	Glyma.11g174400	AT5G58620	C3H protein
qOA11-1	Glyma.11g180100	AT5G22220	E2F/DP protein
qOA11-1	Glyma.11g165800	AT4G38180	FAR1 protein
qOA11-1	Glyma.11g183400	AT3G04030	MYB-like protein
qOA11-1	Glyma.11g145400	AT1G08010	GATA protein
qOA11-1	Glyma.11g156200	AT3G50870	GATA protein
qOA11-1	Glyma.11g150200	AT1G50420	GRAS protein
qOA11-1	Glyma.11g177100	AT4G37650	GRAS protein
qOA11-1	Glyma.11g145800	AT5G60690	HD-ZIP protein	GmZIP
qOA11-1	Glyma.11g164800	AT2G30130	LBD protein
qOA11-1	Glyma.11g159700	AT5G48670	M-type_MADS protein
qOA11-1	Glyma.11g160200	AT5G48670	M-type_MADS protein
qOA11-1	Glyma.11g185900	AT5G48670	M-type_MADS protein
qOA11-1	Glyma.11g186000	AT5G48670	M-type_MADS protein
qOA11-1	Glyma.11g186100	AT5G48670	M-type_MADS protein
qOA11-1	Glyma.11g186400	AT5G27090	M-type_MADS protein
qOA11-1	Glyma.11g176500	AT5G58900	MYB protein
qOA11-1	Glyma.11g182000	AT5G22380	NAC protein
qOA11-1	Glyma.11g183100	AT2G27470	NF-YB protein
qOA11-1	Glyma.11g148000	AT1G07980	NF-YC protein
qOA11-1	Glyma.11g155400	AT5G12330	SRS protein
qOA11-1	Glyma.11g156700	AT3G54390	Trihelix protein
qOA11-1	Glyma.11g163300	AT2G38470	WRKY protein
qOA15-1	Glyma.15g049000	AT5G44080	bZIP protein
qOA15-1	Glyma.15g054200	AT1G22310	C2H2 potein
qOA15-1	Glyma.15g053600	AT5G64220	CAMTA protein
qOA15-1	Glyma.15g045700	AT3G20750	GATA protein
qOA15-1	Glyma.15g051200	AT5G64530	NAC protein
qLA5-1	Glyma.05g200800	AT5G62000	ARF protein
qLA5-1	Glyma.05g201900	AT2G21240	BBR-BPC protein
qLA5-1	Glyma.05g190600	AT4G00120	bHLH protein
qLA5-1	Glyma.05g200900	AT3G26744	bHLH protein	GmHLH
qLA5-1	Glyma.05g201700	AT5G50915	bHLH protein
qLA5-1	Glyma.05g208300	AT5G41315	bHLH protein
qLA5-1	Glyma.05g190500	AT3G18640	C3H protein
qLA5-1	Glyma.05g210600	AT1G01350	C3H protein
qLA5-1	Glyma.05g200100	AT5G61890	AP2 protein
qLA5-1	Glyma.05g214400	AT4G23750	AP2 protein
qLA5-1	Glyma.05g189700	AT3G26660	LBD protein
qLA5-1	Glyma.05g211200	AT1G63910	MYB protein
qLA5-1	Glyma.05g189200	AT5G45420	MYB-like protein
qLA5-1	Glyma.05g191300	AT5G09330	NAC protein
qLA5-1	Glyma.05g192500	AT5G64530	NAC protein
qLA5-1	Glyma.05g195000	AT1G01720	NAC protein
qLA5-1	Glyma.05g202300	AT5G13180	NAC protein
qLA5-1	Glyma.05g193300	AT2G13570	NF-YB protein
qLA5-1	Glyma.05g204100	AT5G50570	SBP protein
qLA5-1	Glyma.05g210300	AT5G41410	TALE protein
qLA5-1	Glyma.05g200400	AT2G33550	Trihelix protein
qLA5-1	Glyma.05g203900	AT5G13080	WRKY protein	GmWRKY
qLA5-1	Glyma.05g211900	AT4G23550	WRKY protein
qLA5-1	Glyma.05g215900	AT4G11070	WRKY protein
qLA5-2	Glyma.05g221300	AT1G19220	ARF protein
qLA5-2	Glyma.05g201900	AT2G21240	BBR-BPC protein
qLA5-2	Glyma.05g201700	AT5G50915	bHLH protein
qLA5-2	Glyma.05g208300	AT5G41315	bHLH protein
qLA5-2	Glyma.05g210600	AT1G01350	C3H protein
qLA5-2	Glyma.05g224400	AT2G19810	C3H protein	GmC3H
qLA5-2	Glyma.05g214400	AT4G23750	AP2 protein
qLA5-2	Glyma.05g228100	AT5G11590	AP2 protein
qLA5-2	Glyma.05g227200	AT2G34440	M-type_MADS protein
qLA5-2	Glyma.05g227300	AT3G66656	M-type_MADS protein
qLA5-2	Glyma.05g211200	AT1G63910	MYB protein
qLA5-2	Glyma.05g224300	AT5G57620	MYB protein
qLA5-2	Glyma.05g222600	AT5G56840	MYB-like protein
qLA5-2	Glyma.05g202300	AT5G13180	NAC protein
qLA5-2	Glyma.05g225100	AT4G29230	NAC protein
qLA5-2	Glyma.05g204100	AT5G50570	SBP protein
qLA5-2	Glyma.05g210300	AT5G41410	TALE protein
qLA5-2	Glyma.05g203900	AT5G13080	WRKY protein	GmWRKY
qLA5-2	Glyma.05g211900	AT4G23550	WRKY protein
qLA5-2	Glyma.05g215900	AT4G11070	WRKY protein
qLA11-1	Glyma.11g145500	AT2G28350	ARF protein
qLA11-1	Glyma.11g167400	AT3G58120	bZIP protein
qLA11-1	Glyma.11g167600	AT2G42380	bZIP protein
qLA11-1	Glyma.11g167900	AT2G42380	bZIP protein
qLA11-1	Glyma.11g183700	AT1G08320	bZIP protein
qLA11-1	Glyma.11g184000	AT1G08290	C2H2 potein
qLA11-1	Glyma.11g147200	AT2G28450	C3H protein
qLA11-1	Glyma.11g174400	AT5G58620	C3H protein
qLA11-1	Glyma.11g180100	AT5G22220	E2F/DP protein
qLA11-1	Glyma.11g165800	AT4G38180	FAR1 protein
qLA11-1	Glyma.11g183400	AT3G04030	MYB-like protein
qLA11-1	Glyma.11g145400	AT1G08010	GATA protein
qLA11-1	Glyma.11g156200	AT3G50870	GATA protein
qLA11-1	Glyma.11g150200	AT1G50420	GRAS protein
qLA11-1	Glyma.11g177100	AT4G37650	GRAS protein
qLA11-1	Glyma.11g145800	AT5G60690	HD-ZIP protein	GmZIP
qLA11-1	Glyma.11g164800	AT2G30130	LBD protein
qLA11-1	Glyma.11g159700	AT5G48670	M-type_MADS protein
qLA11-1	Glyma.11g160200	AT5G48670	M-type_MADS protein
qLA11-1	Glyma.11g185900	AT5G48670	M-type_MADS protein
qLA11-1	Glyma.11g186000	AT5G48670	M-type_MADS protein
qLA11-1	Glyma.11g186100	AT5G48670	M-type_MADS protein
qLA11-1	Glyma.11g186400	AT5G27090	M-type_MADS protein
qLA11-1	Glyma.11g176500	AT5G58900	MYB protein
qLA11-1	Glyma.11g182000	AT5G22380	NAC protein
qLA11-1	Glyma.11g183100	AT2G27470	NF-YB protein
qLA11-1	Glyma.11g148000	AT1G07980	NF-YC protein
qLA11-1	Glyma.11g155400	AT5G12330	SRS protein
qLA11-1	Glyma.11g156700	AT3G54390	Trihelix protein
qLA11-1	Glyma.11g163300	AT2G38470	WRKY protein
qLA11-2	Glyma.11g192800	AT2G28160	bHLH protein
qLA11-2	Glyma.11g186700	AT2G40620	bZIP protein
qLA11-2	Glyma.11g189500	AT5G22650	C2H2 potein
qLA11-2	Glyma.11g192400	AT5G22890	C2H2 potein
qLA11-2	Glyma.11g192600	AT2G28200	C2H2 potein
qLA11-2	Glyma.11g188200	AT4G25490	AP2 protein
qLA11-2	Glyma.11g194100	AT5G57620	MYB protein
qLA11-2	Glyma.11g186600	AT5G58340	MYB-like protein
qLNA5-1	Glyma.05g144500	AT1G67710	ARR-B protein
qLNA5-1	Glyma.05g157000	AT1G75390	bZIP protein
qLNA5-1	Glyma.05g148300	AT1G67310	CAMTA protein
qLNA5-1	Glyma.05g158200	AT1G29160	Dof protein
qLNA5-1	Glyma.05g157400	AT5G19790	AP2 protein
qLNA5-1	Glyma.05g158900	AT2G38300	MYB-like protein
qLNA5-1	Glyma.05g151800	AT4G13980	HSF protein
qLNA5-1	Glyma.05g162300	AT4G18880	HSF protein
qLNA5-1	Glyma.05g148700	AT5G65050	MIKC_MADS protein
qLNA5-1	Glyma.05g148800	AT1G24260	MIKC_MADS protein
qLNA5-1	Glyma.05g163200	AT4G18960	MIKC_MADS protein
qLNA5-1	Glyma.05g160800	AT1G29280	WRKY protein
qLNA14-1	Glyma.14g185100	AT5G65640	bHLH protein
qLNA14-1	Glyma.14g190400	AT5G48250	CO-like protein
qLNA14-1	Glyma.14g183800	AT3G57230	MIKC_MADS protein
qLNA14-1	Glyma.14g191700	AT5G58900	MYB protein
qLNA14-1	Glyma.14g192600	AT5G11050	MYB protein
qLNA14-1	Glyma.14g189300	AT4G35580	NAC protein
qLNA14-1	Glyma.14g185800	AT3G56400	WRKY protein
qLNA14-1	Glyma.14g186000	AT3G56400	WRKY protein
qLNA14-1	Glyma.14g186100	AT3G56400	WRKY protein
qLNA15-1	Glyma.15g044400	AT2G28550	AP2 protein
qLNA15-1	Glyma.15g032700	AT1G51140	bHLH protein
qLNA15-1	Glyma.15g033600	AT3G57670	C2H2 potein
qLNA15-1	Glyma.15g040700	AT2G28710	C2H2 potein
qLNA15-1	Glyma.15g029500	AT1G06040	DBB protein	GmDBB
qLNA15-1	Glyma.15g039300	AT3G55370	Dof protein
qLNA15-1	Glyma.15g044800	AT2G28510	Dof protein
qLNA15-1	Glyma.15g031800	AT1G73730	EIL protein
qLNA15-1	Glyma.15g029900	AT3G59470	FAR1 protein
qLNA15-1	Glyma.15g030200	AT3G07500	FAR1 protein
qLNA15-1	Glyma.15g032800	AT1G76320	FAR1 protein
qLNA15-1	Glyma.15g036900	AT2G29060	GRAS protein
qLNA15-1	Glyma.15g037000	AT2G37650	GRAS protein
qLNA15-1	Glyma.15g037100	AT1G07530	GRAS protein
qLNA15-1	Glyma.15g037200	AT1G07530	GRAS protein
qLNA15-1	Glyma.15g045200	AT2G28500	LBD protein
qLNA15-1	Glyma.15g034500	AT5G12870	MYB protein
qLNA15-1	Glyma.15g041100	AT3G46130	MYB protein
qLNA15-1	Glyma.15g037300	AT1G07540	MYB-like protein
qLNA15-1	Glyma.15g033800	AT1G21200	Trihelix protein
qLNA15-1	Glyma.15g039600	AT5G59340	WOX protein
qLNA15-2	Glyma.15g067900	AT4G32010	B3 protein
qLNA15-2	Glyma.15g061400	AT4G37850	bHLH protein
qLNA15-2	Glyma.15g062600	AT5G54680	bHLH protein
qLNA15-2	Glyma.15g063000	AT5G54680	bHLH protein
qLNA15-2	Glyma.15g063900	AT4G21330	bHLH protein
qLNA15-2	Glyma.15g064000	AT4G21330	bHLH protein
qLNA15-2	Glyma.15g064500	AT3G20640	bHLH protein
qLNA15-2	Glyma.15g049000	AT5G44080	bZIP protein
qLNA15-2	Glyma.15g054200	AT1G22310	C2H2 potein
qLNA15-2	Glyma.15g053600	AT5G64220	CAMTA protein
qLNA15-2	Glyma.15g045700	AT3G20750	GATA protein
qLNA15-2	Glyma.15g063300	AT1G61730	GeBP protein
qLNA15-2	Glyma.15g057900	AT2G22540	MIKC_MADS protein
qLNA15-2	Glyma.15g058000	AT2G22540	MIKC_MADS protein
qLNA15-2	Glyma.15g059600	AT4G37940	MIKC_MADS protein
qLNA15-2	Glyma.15g066800	AT4G21440	MYB protein
qLNA15-2	Glyma.15g069300	AT1G61215	MYB-like protein
qLNA15-2	Glyma.15g051200	AT5G64530	NAC protein
qLNA15-2	Glyma.15g070300	AT1G61110	NAC protein
