# Supplementary material for: Quantitative trait loci analysis of seed oil content and composition of wild and cultivated soybean
Source: BMC Plant Biol. 2020 Jan 31;20:51. doi: 10.1186/s12870-019-2199-7 (PMC6995124; doi:10.1186/s12870-019-2199-7)
Supplement: Supplementary file 11 — Additional file 11. QTNs for soybean seed oil content and composition detected in previous GWAS. [file 12870_2019_2199_MOESM11_ESM.xlsx]

## Sheet: Sheet1
Additional file 11 The QTNs for soybean seed oil content and fatty acid composition detected in previous GWAS studies
Trait	Chr	Associated locus	Physical location (Mb)	Reference
OC	4	Satt294	43.3	Priolli et al. 2015
OC	18	AW734137	3.63	Priolli et al. 2015
OC	6	Satt227	4.26	Priolli et al. 2015
OC	6	Satt281	6.53	Priolli et al. 2015
OC	1	Satt129	55.2	Priolli et al. 2015
OC	17	Satt186	38.8	Priolli et al. 2015
OC	18	Satt130	4.64	Priolli et al. 2015
OC	20	Satt239	25.3	Priolli et al. 2015
OC	20	Satt571	1.29	Priolli et al. 2015
OC	19	Satt182	2.06	Priolli et al. 2015
OC	19	Satt373	49.3	Priolli et al. 2015
OC	7	Satt308	42.8	Priolli et al. 2015
OC	7	Satt463	8.28	Priolli et al. 2015
OC	3	Sat_266	34	Priolli et al. 2015
OC	20	ss715637283	21.1	Bandillo et al. 2015
OC	20	ss715637294	32.3	Bandillo et al. 2015
OC	20	ss715637299	32.4	Bandillo et al. 2015
OC	20	ss715637315	32.7	Bandillo et al. 2015
OC	20	ss715637316	32.8	Bandillo et al. 2015
OC	20	ss715637318	32.8	Bandillo et al. 2015
OC	20	ss715637321	32.8	Bandillo et al. 2015
OC	20	ss715637329	33.3	Bandillo et al. 2015
OC	15	ss715621777	3.85	Bandillo et al. 2015
OC	15	ss715621779	3.85	Bandillo et al. 2015
OC	15	ss715621799	3.94	Bandillo et al. 2015
OC	15	ss715621801	3.94	Bandillo et al. 2015
OC	15	ss715621816	3.99	Bandillo et al. 2015
OC	5	ss715591641	41.9	Bandillo et al. 2015
OC	5	ss715591642	41.9	Bandillo et al. 2015
OC	5	ss715591644	41.9	Bandillo et al. 2015
OC	5	ss715591647	41.9	Bandillo et al. 2015
OC	5	ss715591649	41.8	Bandillo et al. 2015
OC	5	FB31114364	31.1	Sonah et al. 2015
OC	8	FB45563060	45.6	Sonah et al. 2015
OC	10	FB1811225	1.81	Sonah et al. 2015
OC	14	FB58684	0.05	Sonah et al. 2015
OC	16	FB4183401	4.18	Sonah et al. 2015
OC	19	FB50418986	50.4	Sonah et al. 2015
OC	20	FB10052759	10.1	Sonah et al. 2015
OC	20	FB30728503	30.8	Sonah et al. 2015
OC	5	Gm05_38506373	38.5	Cao et al. 2017
OC	5	Gm05_38473956	38.5	Cao et al. 2017
OC	20	Gm20_31164168	31.2	Cao et al. 2017
OC	20	Gm20_606529	0.61	Cao et al. 2017
OC	3	ss715585518	34.84	Leamy et al. 2017
OC	20	ss715637730	36.7	Leamy et al. 2017
OC	20	ss715637732	36.71	Leamy et al. 2017
OC	3	ss715586293	42.38	Zhang et al. 2018
OC	5	ss715590407	29.11	Zhang et al. 2018
OC	5	ss715591687	41.52	Zhang et al. 2018
OC	5	ss715591638	41.88	Zhang et al. 2018
OC	5	ss715591630	41.93	Zhang et al. 2018
OC	5	ss715591621	42.12	Zhang et al. 2018
OC	6	ss715593620	16.75	Zhang et al. 2018
OC	7	ss715597212	3.36	Zhang et al. 2018
OC	7	ss715597475	3.71	Zhang et al. 2018
OC	7	ss715597771	3.88	Zhang et al. 2018
OC	8	ss715600039	1.83	Zhang et al. 2018
OC	8	ss715602707	7.79	Zhang et al. 2018
OC	8	ss715602839	9.19	Zhang et al. 2018
OC	8	ss715600011	18.04	Zhang et al. 2018
OC	13	ss715616488	43.78	Zhang et al. 2018
OC	14	ss715619006	44.42	Zhang et al. 2018
OC	15	ss715621742	3.72	Zhang et al. 2018
OC	15	ss715621777	3.85	Zhang et al. 2018
OC	15	ss715622952	6.85	Zhang et al. 2018
OC	16	ss715625387	7.1	Zhang et al. 2018
OC	16	ss715624783	35.76	Zhang et al. 2018
OC	17	ss715628327	8.84	Zhang et al. 2018
OC	18	ss715631635	5.54	Zhang et al. 2018
OC	18	ss715629475	18.45	Zhang et al. 2018
OC	18	ss715631395	48.63	Zhang et al. 2018
OC	5	Map-6076	42	Li et al. 2018
OC	5	Map-6077	41.9	Li et al. 2018
OC	15	Map-6540	13.4	Li et al. 2018
OC	18	Map-3455	1.72	Li et al. 2018
OC	18	Map-6689	1.74	Li et al. 2018
PA	8	Satt429	47.2	Priolli et al. 2015
PA	8	Satt168	0.04	Priolli et al. 2015
PA	4	Satt294	43.3	Priolli et al. 2015
PA	1	Satt129	55.2	Priolli et al. 2015
PA	17	Satt386	40.5	Priolli et al. 2015
PA	15	Satt045	24.9	Priolli et al. 2015
PA	13	Satt334	29.6	Priolli et al. 2015
PA	13	Satt586	10.2	Priolli et al. 2015
PA	18	Satt303	21.9	Priolli et al. 2015
PA	18	Satt324	5.93	Priolli et al. 2015
PA	20	Satt270	35.4	Priolli et al. 2015
PA	20	Satt562	1.88	Priolli et al. 2015
PA	20	Satt571	1.29	Priolli et al. 2015
PA	16	Sat_144	37.3	Priolli et al. 2015
PA	7	Sat_224	8.24	Priolli et al. 2015
PA	9	Satt001	31.2	Priolli et al. 2015
PA	9	Satt196	46.5	Priolli et al. 2015
PA	19	Satt182	2.06	Priolli et al. 2015
PA	19	Satt229	47.2	Priolli et al. 2015
PA	19	Satt448	42.1	Priolli et al. 2015
PA	7	Satt540	5.01	Priolli et al. 2015
PA	3	Satt530	5.67	Priolli et al. 2015
PA	10	Satt345	12.4	Priolli et al. 2015
PA	10	Satt487	1.4	Priolli et al. 2015
PA	6	ss715595323	5.3	Leamy et al. 2017
PA	7	ss715597684	37.91	Leamy et al. 2017
PA	14	ss715617910	22.54	Leamy et al. 2017
PA	5	ss715592503	1.05	Zhang et al. 2018
PA	6	ss715594516	45.76	Zhang et al. 2018
PA	8	ss715602709	7.82	Zhang et al. 2018
PA	14	ss715618427	17.5	Zhang et al. 2018
PA	14	ss715618299	35.66	Zhang et al. 2018
PA	14	ss715619208	46.22	Zhang et al. 2018
PA	15	ss715621537	3.03	Zhang et al. 2018
PA	5	Map-0751	7.65	Li et al. 2015
PA	5	Map-6064	7.7	Li et al. 2015
PA	7	Map-1323	18.85	Li et al. 2015
PA	9	Map-6356	9.7	Li et al. 2015
PA	12	Map-6395	0.82	Li et al. 2015
PA	15	Map-6540	13.4	Li et al. 2015
PA	15	Map-6590	48.86	Li et al. 2015
PA	5	Chr05_925502	0.93	Fang et al. 2017
PA	5	Chr05_1050109	1.05	Fang et al. 2017
PA	5	Chr05_1476699	1.48	Fang et al. 2017
PA	6	Chr06_50581961	50.6	Fang et al. 2017
PA	7	Chr07_2438597	2.44	Fang et al. 2017
PA	7	Chr07_2439024	2.44	Fang et al. 2017
SA	14	ss715618427	17.5	Leamy et al. 2017
SA	14	ss715618430	17.56	Leamy et al. 2017
SA	16	ss715625341	6.8	Leamy et al. 2017
SA	5	ss715592495	1.18	Zhang et al. 2018
SA	14	ss715618427	17.5	Zhang et al. 2018
SA	14	ss715618720	40.52	Zhang et al. 2018
SA	14	Map-6506	34.32	Li et al. 2015
SA	15	Map-6568	43.22	Li et al. 2015
SA	18	Map-3670	54.41	Li et al. 2015
SA	18	Map-6776	59.81	Li et al. 2015
SA	2	Chr02_19886706	19.9	Fang et al. 2017
SA	2	Chr02_19955907	20	Fang et al. 2017
SA	2	Chr02_19985370	20	Fang et al. 2017
SA	3	Chr03_12501628	12.5	Fang et al. 2017
SA	3	Chr03_12704607	12.7	Fang et al. 2017
SA	3	Chr03_12954110	13	Fang et al. 2017
SA	14	Chr14_15199586	15.2	Fang et al. 2017
SA	14	Chr14_17456087	17.5	Fang et al. 2017
SA	14	Chr14_19630147	19.6	Fang et al. 2017
SA	14	Chr14_34771615	34.8	Fang et al. 2017
SA	14	Chr14_39684297	39.7	Fang et al. 2017
SA	14	Chr14_40356659	40.4	Fang et al. 2017
OA	11	Satt665	31.8	Priolli et al. 2015
OA	14	Satt070	17.4	Priolli et al. 2015
OA	14	Satt168	0.04	Priolli et al. 2015
OA	14	Satt534	45	Priolli et al. 2015
OA	4	Satt294	43.3	Priolli et al. 2015
OA	1	Satt129	55.2	Priolli et al. 2015
OA	2	Satt216	4.1	Priolli et al. 2015
OA	2	Satt274	45.3	Priolli et al. 2015
OA	2	Satt600	29.4	Priolli et al. 2015
OA	17	Satt002	8.82	Priolli et al. 2015
OA	17	Satt386	40.5	Priolli et al. 2015
OA	17	Satt389	13.8	Priolli et al. 2015
OA	15	Satt263	28.5	Priolli et al. 2015
OA	13	Satt335	32.7	Priolli et al. 2015
OA	13	Satt586	10.2	Priolli et al. 2015
OA	13	Sct_188	34.8	Priolli et al. 2015
OA	18	Satt038	1.34	Priolli et al. 2015
OA	18	Satt303	21.9	Priolli et al. 2015
OA	20	Satt270	35.4	Priolli et al. 2015
OA	20	Satt292	40.6	Priolli et al. 2015
OA	20	Satt562	1.88	Priolli et al. 2015
OA	20	Satt571	1.29	Priolli et al. 2015
OA	16	Sat_144	37.3	Priolli et al. 2015
OA	7	Sat_224	8.23	Priolli et al. 2015
OA	16	Satt596	14.2	Priolli et al. 2015
OA	9	Satt001	31.2	Priolli et al. 2015
OA	9	Satt196	46.5	Priolli et al. 2015
OA	19	Satt182	2.06	Priolli et al. 2015
OA	19	Satt448	42.1	Priolli et al. 2015
OA	7	Satt540	5.01	Priolli et al. 2015
OA	3	Satt080	33.4	Priolli et al. 2015
OA	3	Satt387	34.6	Priolli et al. 2015
OA	10	Satt487	1.4	Priolli et al. 2015
OA	7	ss715596070	11.6	Leamy et al. 2017
OA	14	ss715617910	22.54	Leamy et al. 2017
OA	16	ss715623399	1.26	Leamy et al. 2017
OA	16	ss715623400	1.26	Leamy et al. 2017
OA	19	ss715633271	12.87	Leamy et al. 2017
OA	5	ss715591404	37.24	Zhang et al. 2018
OA	8	ss715602786	8.66	Zhang et al. 2018
OA	14	ss715619390	47.4	Zhang et al. 2018
OA	19	ss715634472	36.43	Zhang et al. 2018
OA	3	ss715586618	45.21	Li et al. 2015
OA	4	ss107913897	39.85	Li et al. 2015
OA	6	Map-6135	8.2	Li et al. 2015
OA	8	Map-6325	12.61	Li et al. 2015
OA	18	Map-3670	54.41	Li et al. 2015
LA	11	Satt665	31.8	Priolli et al. 2015
LA	14	Satt070	17.4	Priolli et al. 2015
LA	14	Satt534	45	Priolli et al. 2015
LA	4	Satt294	43.3	Priolli et al. 2015
LA	1	Satt129	55.2	Priolli et al. 2015
LA	2	Satt216	4.1	Priolli et al. 2015
LA	2	Satt600	29.4	Priolli et al. 2015
LA	17	Satt002	8.82	Priolli et al. 2015
LA	17	Satt386	40.5	Priolli et al. 2015
LA	15	Satt263	28.5	Priolli et al. 2015
LA	13	Satt335	32.7	Priolli et al. 2015
LA	13	Satt586	10.2	Priolli et al. 2015
LA	13	Sct_188	34.8	Priolli et al. 2015
LA	18	Satt038	1.33	Priolli et al. 2015
LA	18	Satt303	21.9	Priolli et al. 2015
LA	20	Satt270	35.4	Priolli et al. 2015
LA	20	Satt292	40.6	Priolli et al. 2015
LA	20	Satt571	1.29	Priolli et al. 2015
LA	16	Sat_144	37.3	Priolli et al. 2015
LA	7	Sat_224	8.23	Priolli et al. 2015
LA	16	Satt596	14.2	Priolli et al. 2015
LA	9	Satt196	46.5	Priolli et al. 2015
LA	19	Satt448	42.1	Priolli et al. 2015
LA	3	Satt080	33.4	Priolli et al. 2015
LA	3	Satt387	34.6	Priolli et al. 2015
LA	10	Satt487	1.4	Priolli et al. 2015
LA	2	ss715582510	39.93	Leamy et al. 2017
LA	2	ss715582512	39.94	Leamy et al. 2017
LA	7	ss715596075	11.58	Leamy et al. 2017
LA	7	ss715596074	11.59	Leamy et al. 2017
LA	7	ss715596072	11.59	Leamy et al. 2017
LA	7	ss715596071	11.6	Leamy et al. 2017
LA	7	ss715596070	11.6	Leamy et al. 2017
LA	7	ss715596058	11.76	Leamy et al. 2017
LA	9	ss715604488	44.2	Leamy et al. 2017
LA	17	ss715627021	36.41	Zhang et al. 2018
LA	6	Map-6135	8.2	Li et al. 2015
LA	6	Map-6146	22.6	Li et al. 2015
LA	8	Map-6283	10.33	Li et al. 2015
LA	8	Map-6325	12.61	Li et al. 2015
LA	8	Map-6326	12.65	Li et al. 2015
LA	10	Map-6383	44.45	Li et al. 2015
LA	15	Map-6520	8.69	Li et al. 2015
LNA	11	Satt665	31.8	Priolli et al. 2015
LNA	11	Satt168	0.04	Priolli et al. 2015
LNA	4	Satt294	43.3	Priolli et al. 2015
LNA	4	Satt578	7.89	Priolli et al. 2015
LNA	17	Satt002	8.82	Priolli et al. 2015
LNA	17	Satt386	40.5	Priolli et al. 2015
LNA	13	Satt586	10.2	Priolli et al. 2015
LNA	20	Satt270	35.4	Priolli et al. 2015
LNA	20	Satt571	1.29	Priolli et al. 2015
LNA	16	Sat_144	37.3	Priolli et al. 2015
LNA	7	Sat_224	8.23	Priolli et al. 2015
LNA	16	Satt596	14.2	Priolli et al. 2015
LNA	10	Satt487	1.4	Priolli et al. 2015
LNA	2	ss715583655	0.57	Leamy et al. 2017
LNA	2	ss715583662	0.58	Leamy et al. 2017
LNA	14	ss715617909	22.51	Leamy et al. 2017
LNA	14	ss715617910	22.54	Leamy et al. 2017
LNA	14	ss715619179	45.97	Zhang et al. 2018
LNA	15	ss715621481	2.83	Zhang et al. 2018
LNA	15	ss715621777	3.85	Zhang et al. 2018
LNA	1	Map-0008	1.39	Li et al. 2015
LNA	1	Map-0076	32.69	Li et al. 2015
LNA	2	Map-6017	14.11	Li et al. 2015
LNA	5	Map-6077	38.5	Li et al. 2015
LNA	8	Map-6270	9.52	Li et al. 2015
LNA	15	Map-6520	8.69	Li et al. 2015
LNA	18	Map-6738	4.6	Li et al. 2015
LNA	4	Map-3569	25.28	Li et al. 2015
LNA	18	Map-3580	40.37	Li et al. 2015
LNA	18	Map-3665	53.53	Li et al. 2015
LNA	18	Map-6782	60.3	Li et al. 2015
LNA	4	Chr04_5365622	5.37	Fang et al. 2017
LNA	4	Chr04_5369762	5.37	Fang et al. 2017
LNA	14	Chr14_45909173	45.9	Fang et al. 2017
LNA	14	Chr14_45985528	46	Fang et al. 2017
LNA	14	Chr14_46019811	46	Fang et al. 2017
References
Bandillo N, arquin D, Song Q, Nelson R, Cregan P, Specht J, Lorenz A. A population structure and genome-wide association analysis on the USDA aoybean germplasm collection. Plant Genome. 2015;8(3):1-13.
Cao Y, Li S, Wang Z, Chang F, Kong J, Gai J, Zhao T. Identification of major quantitative trait loci for seed oil content in soybeans by combining linkage and genome-wide association mapping. Front Plant Sci. 2017;8:1222.
Fang C, Ma Y, Wu S, Liu Z, Wang Z, Yang R, Hu G, Zhou Z, Yu H, Zhang M, et al. Genome-wide association studies dissect the genetic networks underlying agronomical traits in soybean. Genome Biology. 2017;18:161.
Leamy LJ, Zhang H, Li C, Chen C, Song B. A genome-wide association study of seed composition traits in wild soybean (Glycine soja). BMC Genomics. 2017;18:18.
Li Y, Reif JC, Hong H, Li H, Liu Z, Ma Y, Li J, Tian Y, Li Y, Li W, Qiu L. Genome-wide association mapping of QTL underlying seed oil and protein contents of a diverse panel of soybean accessions. Plant Sci. 2018;266:95-101.
Li Y, Reif JC, Ma Y, Hong H, Liu Z, Chang R, Qiu L. Targeted association mapping demonstrating the complex molecular genetics of fatty acid formation in soybean. BMC Genomics. 2015;16:841.
Priolli RHG, Campos JB, Stabellini NS, Pinheiro JB, Vello NA. Association mapping of oil content and fatty acid components in soybean. Euphytica. 2015;203(1):83-96.
Sonah H, O’Donoughue L, Cober E, Rajcan I, Belzile F. Indentification of loci governing eight agronomic traits using a GBS-GWAS approach and validation by QTL mapping in soybean. Plant Biotechnol J. 2015;13:211-21.
Zhang J, Wang X, Lu Y, Bhusal SJ, Song Q, Cregan PB, Yen Y, Brown M, Jiang G. Genome-wide Scan for Seed Composition Provides Insights into Soybean Quality Improvement and the Impacts of Domestication and Breeding. Mol Plant. 2018;11:460-72.
